# Supplementary material for: Draft genome sequence of non-shiga toxin-producing Escherichia coli O157 NCCP15738
Source: Gut Pathog. 2016 Apr 19;8:13. doi: 10.1186/s13099-016-0096-2 (PMC4835932; doi:10.1186/s13099-016-0096-2)
Supplement: Supplementary file 1 — 10.1186/s13099-016-0096-2 Bacterial strain list used for phylogenetic analysis. [file 13099_2016_96_MOESM1_ESM.xlsx]

## Sheet: Strains
Table S1. Bacterial strain list used for phylogenetic analysis
Strain	Genome Size	GenBank Accession	Complete
Escherichia coli 042	5241977	FN554766.1	YES
Escherichia coli 536	4938920	NC_008253.1	YES
Escherichia coli 55989	5154862	CU928145.2	YES
Escherichia coli APEC O1	5082025	NC_008563.1	YES
Escherichia coli APEC O78	4798435	CP004009.1	YES
Escherichia coli ATCC 8739	4746218	CP000946.1	YES
Escherichia coli BL21(DE3)	4558953	NC_012971.2	YES
Escherichia coli BW2952	4578159	CP001396.1	YES
Escherichia coli CFT073	5231428	NC_004431.1	YES
Escherichia coli chi7122 chi7122	4771701	NZ_HE962388.1	YES
Escherichia coli DH1 (ME8569)	4621430	AP012030.1	YES
Escherichia coli ED1a	5209548	NC_011745.1	YES
Escherichia coli ETEC H10407	5153435	FN649414.1	YES
Escherichia coli HS	4643538	CP000802.1	YES
Escherichia coli IAI1	4700560	CU928160.2	YES
Escherichia coli IMT2125	4754148	NZ_HE964769.1	YES
Escherichia coli KO11	4920168	CP002516.1	YES
Escherichia coli KO11FL	5021812	CP002970.1	YES
Escherichia coli LF82	4773108	NC_011993.1	YES
Escherichia coli LY180	4835601	CP006584.1	YES
Escherichia coli O103:H2 str. 12009	5449314	AP010958.1	YES
Escherichia coli O104:H4 str. 2009EL-2071	5312586	CP003301.1	YES
Escherichia coli O111:H- str. 11128	5371077	AP010960.1	YES
Escherichia coli O139:H28 str. E24377A	4901196	JXRF01.1	NO
Escherichia coli O157 NCCP15738	4959704	ASHB01	NO
Escherichia coli O157:H7 str. EDL933	5547323	NZ_CP008957.1	YES
Escherichia coli O157:H7 str. Sakai	5498450	BA000007.2	YES
Escherichia coli O157:H7 str. TW14588	5578816	CM000662.1	YES
Escherichia coli O26:H11 str. 11368	5697240	AP010953.1	YES
Escherichia coli O55:H7 str. CB9615	5386352	CP001846.1	YES
Escherichia coli O55:H7 str. RM12579	5263980	CP003109.1	YES
Escherichia coli O7:K1 str. CE10	5313531	NC_017646.1	YES
Escherichia coli O83:H1 str. NRG 857C	4747819	NC_017634.1	YES
Escherichia coli P12b	4935294	CP002291.1	YES
Escherichia coli SE11	4887515	AP009240.1	YES
Escherichia coli SMS-3-5	5068389	CP000970.1	YES
Escherichia coli str. 'clone D i2'	5038386	NC_017651.1	YES
Escherichia coli str. K-12 substr. MG1655	4659625	CP014225.1	YES
Escherichia coli UMN026	5202090	CU928163.2	YES
Escherichia coli UMNK88	5186416	CP002729.1	YES
Escherichia coli W	4897452	CP002967.1	YES
Escherichia coli Xuzhou21	5386223	NC_017906.1	YES
Shigella dysenteriae Sd197	4369232	CP000034.1	YES
Shigella flexneri 2a str. 2457T	4825496	ADUV01.1	NO
Shigella sonnei 53G	4988504	HE616528.1	YES
