# Supplementary material for: Draft genome sequence of non-shiga toxin-producing Escherichia coli O157 NCCP15738
Source: Gut Pathog. 2016 Apr 19;8:13. doi: 10.1186/s13099-016-0096-2 (PMC4835932; doi:10.1186/s13099-016-0096-2)
Supplement: Supplementary file 2 — 10.1186/s13099-016-0096-2 Annotated genes of non-STEC O157 NCCP15738 using RAST server. [file 13099_2016_96_MOESM2_ESM.xlsx]

## Sheet: Sheet1
Table S2. Annotated genes of non-STEC O157 NCCP15738 using RAST server
Feature ID	Type	Contig	Start	Stop	Frame	Strand	Length (bp)	Function	Subsystem
fig|562.1020.peg.1	CDS	Scaffold1	144	1571	3	+	1428	Exodeoxyribonuclease I (EC 3.1.11.1)	DNA Repair Base Excision
fig|562.1020.peg.2	CDS	Scaffold1	1841	1614	-2	-	228	FIG00638167: hypothetical protein	- none -
fig|562.1020.peg.3	CDS	Scaffold1	2913	1855	-3	-	1059	Putative transport system permease protein	- none -
fig|562.1020.peg.4	CDS	Scaffold1	4450	3092	-1	-	1359	Putrescine importer	GABA and putrescine metabolism from cluters; Putrescine utilization pathways
fig|562.1020.peg.5	CDS	Scaffold1	4449	4586	3	+	138	FIG00510645: hypothetical protein	- none -
fig|562.1020.peg.6	CDS	Scaffold1	5646	4717	-3	-	930	Hypothetical transcriptional regulator yeeY	- none -
fig|562.1020.peg.7	CDS	Scaffold1	6516	5692	-3	-	825	Nucleoside-diphosphate-sugar epimerases	- none -
fig|562.1020.peg.8	CDS	Scaffold1	6853	6599	-1	-	255	YoeB toxin protein	Toxin-antitoxin replicon stabilization systems
fig|562.1020.peg.9	CDS	Scaffold1	7101	6850	-3	-	252	YefM protein (antitoxin to YoeB)	Toxin-antitoxin replicon stabilization systems
fig|562.1020.peg.10	CDS	Scaffold1	7580	8479	2	+	900	ATP phosphoribosyltransferase (EC 2.4.2.17)	Histidine Biosynthesis; Riboflavin synthesis cluster
fig|562.1020.peg.11	CDS	Scaffold1	8485	9789	1	+	1305	Histidinol dehydrogenase (EC 1.1.1.23)	Histidine Biosynthesis
fig|562.1020.peg.12	CDS	Scaffold1	9786	10856	3	+	1071	Histidinol-phosphate aminotransferase (EC 2.6.1.9)	Histidine Biosynthesis
fig|562.1020.peg.13	CDS	Scaffold1	10856	11923	2	+	1068	Histidinol-phosphatase (EC 3.1.3.15) / Imidazoleglycerol-phosphate dehydratase (EC 4.2.1.19)	Histidine Biosynthesis; Histidine Biosynthesis
fig|562.1020.peg.14	CDS	Scaffold1	11923	12513	1	+	591	Imidazole glycerol phosphate synthase amidotransferase subunit (EC 2.4.2.-)	Histidine Biosynthesis
fig|562.1020.peg.15	CDS	Scaffold1	12513	13250	3	+	738	Phosphoribosylformimino-5-aminoimidazole carboxamide ribotide isomerase (EC 5.3.1.16)	Chorismate: Intermediate for synthesis of Tryptophan, PAPA antibiotics, PABA, 3-hydroxyanthranilate and more.; Histidine Biosynthesis
fig|562.1020.peg.16	CDS	Scaffold1	13232	14008	2	+	777	Imidazole glycerol phosphate synthase cyclase subunit (EC 4.1.3.-)	Histidine Biosynthesis
fig|562.1020.peg.17	CDS	Scaffold1	14002	14613	1	+	612	Phosphoribosyl-AMP cyclohydrolase (EC 3.5.4.19) / Phosphoribosyl-ATP pyrophosphatase (EC 3.6.1.31)	Histidine Biosynthesis; Histidine Biosynthesis; Riboflavin synthesis cluster
fig|562.1020.peg.18	CDS	Scaffold1	15687	14710	-3	-	978	regulator of length of O-antigen component of lipopolysaccharide chains	KDO2-Lipid A biosynthesis
fig|562.1020.peg.19	CDS	Scaffold1	17000	15834	-2	-	1167	UDP-glucose dehydrogenase (EC 1.1.1.22)	Lipid A-Ara4N pathway ( Polymyxin resistance )
fig|562.1020.peg.20	CDS	Scaffold1	18655	17249	-1	-	1407	6-phosphogluconate dehydrogenase, decarboxylating (EC 1.1.1.44)	D-gluconate and ketogluconates metabolism; Pentose phosphate pathway
fig|562.1020.peg.21	CDS	Scaffold1	132423	131704	-3	-	720	Hypothetical response regulatory protein yehT	- none -
fig|562.1020.peg.22	CDS	Scaffold1	134105	132420	-2	-	1686	Putative two-component system sensor kinase	- none -
fig|562.1020.peg.23	CDS	Scaffold1	134327	135058	2	+	732	HTH-type transcriptional regulator mlrA	- none -
fig|562.1020.peg.24	CDS	Scaffold1	135937	135206	-1	-	732	Osmoprotectant ABC transporter inner membrane protein YehW	Osmoprotectant ABC transporter YehZYXW of Enterobacteriales
fig|562.1020.peg.25	CDS	Scaffold1	136868	135942	-2	-	927	Osmoprotectant ABC transporter ATP-binding subunit YehX	Osmoprotectant ABC transporter YehZYXW of Enterobacteriales
fig|562.1020.peg.26	CDS	Scaffold1	138018	136861	-3	-	1158	Osmoprotectant ABC transporter permease protein YehY	Osmoprotectant ABC transporter YehZYXW of Enterobacteriales
fig|562.1020.peg.27	CDS	Scaffold1	138942	138025	-3	-	918	Osmoprotectant ABC transporter binding protein YehZ	Osmoprotectant ABC transporter YehZYXW of Enterobacteriales
fig|562.1020.peg.28	CDS	Scaffold1	141450	139153	-3	-	2298	Periplasmic beta-glucosidase (EC 3.2.1.21)	Beta-Glucoside Metabolism
fig|562.1020.peg.29	CDS	Scaffold1	141646	143361	1	+	1716	D-Lactate dehydrogenase (EC 1.1.2.5)	Lactate utilization; Respiratory dehydrogenases 1
fig|562.1020.peg.30	CDS	Scaffold1	144292	143399	-1	-	894	Murein-DD-endopeptidase (EC 3.4.99.-)	Peptidoglycan Biosynthesis
fig|562.1020.peg.31	CDS	Scaffold1	144422	144303	-2	-	120	hypothetical protein	- none -
fig|562.1020.peg.32	CDS	Scaffold1	145092	144505	-3	-	588	Putative membrane protein	- none -
fig|562.1020.peg.33	CDS	Scaffold1	145175	145840	2	+	663	DedA family inner membrane protein YohD	DedA family of inner membrane proteins
fig|562.1020.peg.34	CDS	Scaffold1	146731	145970	-1	-	762	3-oxoacyl-[acyl-carrier protein] reductase (EC 1.1.1.100)	Fatty Acid Biosynthesis FASII
fig|562.1020.peg.35	CDS	Scaffold1	148301	146784	-2	-	1518	RND efflux system, outer membrane lipoprotein, NodT family	Multidrug Resistance Efflux Pumps
fig|562.1020.peg.36	CDS	Scaffold1	149857	148910	-1	-	948	tRNA-dihydrouridine synthase C (EC 1.-.-.-)	Murein hydrolase regulation and cell death; tRNA modification Bacteria
fig|562.1020.peg.37	CDS	Scaffold1	150096	150494	3	+	399	Antiholin-like protein LrgA	Murein hydrolase regulation and cell death
fig|562.1020.peg.38	CDS	Scaffold1	150491	151186	2	+	696	LrgA-associated membrane protein LrgB	Murein hydrolase regulation and cell death
fig|562.1020.peg.39	CDS	Scaffold1	151316	152200	2	+	885	Cytidine deaminase (EC 3.5.4.5)	Murein hydrolase regulation and cell death; pyrimidine conversions; tRNA modification Bacteria
fig|562.1020.peg.40	CDS	Scaffold1	152350	153069	1	+	720	SanA protein	- none -
fig|562.1020.peg.41	CDS	Scaffold1	153072	153311	3	+	240	FIG00638799: hypothetical protein	- none -
fig|562.1020.peg.42	CDS	Scaffold1	153505	154743	1	+	1239	Pyridine nucleotide-disulphide oxidoreductase family protein	- none -
fig|562.1020.peg.43	CDS	Scaffold1	154737	155972	3	+	1236	Dihydropyrimidine dehydrogenase [NADP+] (EC 1.3.1.2)	Pyrimidine utilization
fig|562.1020.peg.44	CDS	Scaffold1	156018	156137	3	+	120	FIG00640042: hypothetical protein	- none -
fig|562.1020.peg.45	CDS	Scaffold1	157225	156215	-1	-	1011	Galactose/methyl galactoside ABC transport system, permease protein MglC (TC 3.A.1.2.3)	Lactose and Galactose Uptake and Utilization
fig|562.1020.peg.46	CDS	Scaffold1	158761	157241	-1	-	1521	Galactose/methyl galactoside ABC transport system, ATP-binding protein MglA (EC 3.6.3.17)	Lactose and Galactose Uptake and Utilization
fig|562.1020.peg.47	CDS	Scaffold1	159820	158822	-1	-	999	Galactose/methyl galactoside ABC transport system, D-galactose-binding periplasmic protein MglB (TC 3.A.1.2.3)	Bacterial Chemotaxis; Lactose and Galactose Uptake and Utilization
fig|562.1020.peg.48	CDS	Scaffold1	161140	160100	-1	-	1041	Mgl repressor and galactose ultrainduction factor GalS, HTH-type transcriptional regulator	Lactose and Galactose Uptake and Utilization
fig|562.1020.peg.49	CDS	Scaffold1	162568	161282	-1	-	1284	Putative inner membrane protein	- none -
fig|562.1020.peg.50	CDS	Scaffold1	163382	164218	2	+	837	S-formylglutathione hydrolase (EC 3.1.2.12)	Glutathione-dependent pathway of formaldehyde detoxification
fig|562.1020.peg.51	CDS	Scaffold1	166145	164250	-2	-	1896	Colicin I receptor precursor	Ton and Tol transport systems
fig|562.1020.peg.52	CDS	Scaffold1	168004	166535	-1	-	1470	Lysine-specific permease	- none -
fig|562.1020.peg.53	CDS	Scaffold1	169090	168209	-1	-	882	LysR family transcriptional regulator YeiE	LysR-family proteins in Escherichia coli
fig|562.1020.peg.54	CDS	Scaffold1	169189	170238	1	+	1050	Putative membrane protein YeiH	- none -
fig|562.1020.peg.55	CDS	Scaffold1	170312	171169	2	+	858	Endonuclease IV (EC 3.1.21.2)	DNA repair, bacterial
fig|562.1020.peg.56	CDS	Scaffold1	171172	172260	1	+	1089	Uncharacterized sugar kinase YeiI	Pseudouridine catabolism
fig|562.1020.peg.57	CDS	Scaffold1	173590	172367	-1	-	1224	Probable pyrimidine nucleoside transport protein associated with pseudouridine catabolism	Pseudouridine catabolism
fig|562.1020.peg.58	CDS	Scaffold1	174658	173717	-1	-	942	Inosine-uridine preferring nucleoside hydrolase (EC 3.2.2.1)	Purine conversions; Queuosine-Archaeosine Biosynthesis
fig|562.1020.peg.59	CDS	Scaffold1	174788	175486	2	+	699	Predicted N-ribosylNicotinamide CRP-like regulator	NAD and NADP cofactor biosynthesis global
fig|562.1020.peg.60	CDS	Scaffold1	176807	175557	-2	-	1251	Inner membrane transport protein YeiM, in cluster with pseudouridine metabolism operon	Pseudouridine catabolism
fig|562.1020.peg.61	CDS	Scaffold1	177833	176901	-2	-	933	Pseudouridine 5&#39;-phosphate glycosidase	Pseudouridine catabolism
fig|562.1020.peg.62	CDS	Scaffold1	178762	177821	-1	-	942	Pseudouridine kinase (EC 2.7.1.83)	Pseudouridine catabolism
fig|562.1020.peg.63	CDS	Scaffold1	180877	179186	-1	-	1692	PTS system, fructose-specific IIB component (EC 2.7.1.69) / PTS system, fructose-specific IIC component (EC 2.7.1.69)	Fructose utilization; Fructose utilization
fig|562.1020.peg.64	CDS	Scaffold1	181832	180894	-2	-	939	1-phosphofructokinase (EC 2.7.1.56)	Fructose utilization
fig|562.1020.peg.65	CDS	Scaffold1	182962	181832	-1	-	1131	Fructose-specific phosphocarrier protein HPr (EC 2.7.1.69) / PTS system, fructose-specific IIA component (EC 2.7.1.69)	Fructose utilization; Fructose utilization
fig|562.1020.peg.66	CDS	Scaffold1	183128	183259	2	+	132	FIG00637914: hypothetical protein	- none -
fig|562.1020.peg.67	CDS	Scaffold1	183330	184511	3	+	1182	Sugar efflux transporter B	- none -
fig|562.1020.peg.68	CDS	Scaffold1	184696	184508	-1	-	189	proteinase inhibitor	- none -
fig|562.1020.peg.69	CDS	Scaffold1	184814	184653	-2	-	162	FIG00638093: hypothetical protein	- none -
fig|562.1020.peg.70	CDS	Scaffold1	184917	185489	3	+	573	Translation elongation factor P-related protein	- none -
fig|562.1020.peg.71	CDS	Scaffold1	185712	187178	3	+	1467	D-mannonate oxidoreductase (EC 1.1.1.57)	D-Galacturonate and D-Glucuronate Utilization
fig|562.1020.peg.72	CDS	Scaffold1	187296	188282	3	+	987	Putative metal chaperone, involved in Zn homeostasis, GTPase of COG0523 family	G3E family of P-loop GTPases (metallocenter biosynthesis)
fig|562.1020.peg.73	CDS	Scaffold1	188321	189034	2	+	714	Putative membrane protein	- none -
fig|562.1020.peg.74	CDS	Scaffold1	189446	190012	2	+	567	Lipoprotein spr precursor	- none -
fig|562.1020.peg.75	CDS	Scaffold1	190256	191749	2	+	1494	Rtn protein	- none -
fig|562.1020.peg.76	CDS	Scaffold1	191831	193645	2	+	1815	ABC transporter, periplasmic substrate-binding protein	- none -
fig|562.1020.peg.77	CDS	Scaffold1	193646	194740	2	+	1095	Oligopeptide transport system permease protein OppB (TC 3.A.1.5.1)	ABC transporter oligopeptide (TC 3.A.1.5.1)
fig|562.1020.peg.78	CDS	Scaffold1	194740	195765	1	+	1026	Oligopeptide transport system permease protein OppC (TC 3.A.1.5.1)	ABC transporter oligopeptide (TC 3.A.1.5.1)
fig|562.1020.peg.79	CDS	Scaffold1	195767	197356	2	+	1590	Putative ABC transporter ATP-binding protein	- none -
fig|562.1020.peg.80	CDS	Scaffold1	197704	197360	-1	-	345	FIG00896318: hypothetical protein	- none -
fig|562.1020.peg.81	CDS	Scaffold1	199227	198037	-3	-	1191	MFS family multidrug transport protein, bicyclomycin resistance protein	- none -
fig|562.1020.peg.82	CDS	Scaffold1	199950	199255	-3	-	696	Ribosomal small subunit pseudouridine synthase A (EC 4.2.1.70)	RNA pseudouridine syntheses
fig|562.1020.peg.83	CDS	Scaffold1	200099	201859	2	+	1761	ATP-dependent RNA helicase YejH	- none -
fig|562.1020.peg.84	CDS	Scaffold1	201984	202268	3	+	285	LSU ribosomal protein L25p	Ribosome LSU bacterial; Transcription repair cluster
fig|562.1020.peg.85	CDS	Scaffold1	203414	202407	-2	-	1008	Nucleoid-associated protein NdpA	CBSS-211586.1.peg.1979
fig|562.1020.peg.86	CDS	Scaffold1	203575	203459	-1	-	117	hypothetical protein	- none -
fig|562.1020.peg.87	CDS	Scaffold1	203596	203823	1	+	228	FIG002927: hypothetical protein	CBSS-211586.1.peg.1979
fig|562.1020.peg.88	CDS	Scaffold1	203843	205603	2	+	1761	FIG001881: hydrolase of alkaline phosphatase superfamily	CBSS-211586.1.peg.1979
fig|562.1020.peg.89	CDS	Scaffold1	208367	205857	-2	-	2511	Putative ATP-binding component of a transport system	- none -
fig|562.1020.peg.90	CDS	Scaffold1	208768	209415	1	+	648	Nitrate/nitrite response regulator protein	Nitrate and nitrite ammonification
fig|562.1020.peg.91	CDS	Scaffold1	210678	209626	-3	-	1053	Cytochrome c heme lyase subunit CcmL / Cytochrome c heme lyase subunit CcmH	Biogenesis of c-type cytochromes; Biogenesis of c-type cytochromes; Copper homeostasis
fig|562.1020.peg.92	CDS	Scaffold1	211232	210675	-2	-	558	Cytochrome c-type biogenesis protein CcmG/DsbE, thiol:disulfide oxidoreductase	Biogenesis of c-type cytochromes; Periplasmic disulfide interchange
fig|562.1020.peg.93	CDS	Scaffold1	213172	211229	-1	-	1944	Cytochrome c heme lyase subunit CcmF	Biogenesis of c-type cytochromes; Copper homeostasis
fig|562.1020.peg.94	CDS	Scaffold1	213648	213169	-3	-	480	Cytochrome c-type biogenesis protein CcmE, heme chaperone	Biogenesis of c-type cytochromes
fig|562.1020.peg.95	CDS	Scaffold1	213854	213645	-2	-	210	Cytochrome c-type biogenesis protein CcmD, interacts with CcmCE	Biogenesis of c-type cytochromes
fig|562.1020.peg.96	CDS	Scaffold1	214588	213851	-1	-	738	Cytochrome c-type biogenesis protein CcmC, putative heme lyase for CcmE	Biogenesis of c-type cytochromes
fig|562.1020.peg.97	CDS	Scaffold1	215292	214630	-3	-	663	ABC transporter involved in cytochrome c biogenesis, CcmB subunit	Biogenesis of c-type cytochromes
fig|562.1020.peg.98	CDS	Scaffold1	215906	215289	-2	-	618	ABC transporter involved in cytochrome c biogenesis, ATPase component CcmA	Biogenesis of c-type cytochromes
fig|562.1020.peg.99	CDS	Scaffold1	216527	215925	-2	-	603	Cytochrome c-type protein NapC	Nitrate and nitrite ammonification; trimethylamine N-oxide (TMAO) reductase
fig|562.1020.peg.100	CDS	Scaffold1	216986	216537	-2	-	450	Nitrate reductase cytochrome c550-type subunit	Nitrate and nitrite ammonification
fig|562.1020.peg.101	CDS	Scaffold1	217846	216983	-1	-	864	Polyferredoxin NapH (periplasmic nitrate reductase)	Nitrate and nitrite ammonification
fig|562.1020.peg.102	CDS	Scaffold1	218528	217833	-2	-	696	Ferredoxin-type protein NapG (periplasmic nitrate reductase)	Nitrate and nitrite ammonification
fig|562.1020.peg.103	CDS	Scaffold1	221021	218535	-2	-	2487	Periplasmic nitrate reductase precursor (EC 1.7.99.4)	Nitrate and nitrite ammonification
fig|562.1020.peg.104	CDS	Scaffold1	221281	221018	-1	-	264	Periplasmic nitrate reductase component NapD	Nitrate and nitrite ammonification
fig|562.1020.peg.105	CDS	Scaffold1	221765	221271	-2	-	495	Ferredoxin-type protein NapF (periplasmic nitrate reductase)	Nitrate and nitrite ammonification
fig|562.1020.peg.106	CDS	Scaffold1	221874	222038	3	+	165	FIG00640962: hypothetical protein	- none -
fig|562.1020.peg.107	CDS	Scaffold1	222173	222661	2	+	489	Proteinase inhibitor I11, ecotin precursor	- none -
fig|562.1020.peg.108	CDS	Scaffold1	225146	223500	-2	-	1647	Malate:quinone oxidoreductase (EC 1.1.99.16)	TCA Cycle
fig|562.1020.peg.109	CDS	Scaffold1	227007	225364	-3	-	1644	Putative ATP-binding component of a transport system	- none -
fig|562.1020.peg.110	CDS	Scaffold1	227733	227083	-3	-	651	Alkylated DNA repair protein AlkB	DNA repair, bacterial
fig|562.1020.peg.111	CDS	Scaffold1	228797	227733	-2	-	1065	ADA regulatory protein / Methylated-DNA--protein-cysteine methyltransferase (EC 2.1.1.63)	DNA repair, bacterial; DNA repair, bacterial
fig|562.1020.peg.112	CDS	Scaffold1	229926	228871	-3	-	1056	Thiamin biosynthesis lipoprotein ApbE	- none -
fig|562.1020.peg.113	CDS	Scaffold1	231168	230038	-3	-	1131	Outer membrane protein C precursor	- none -
fig|562.1020.peg.114	CDS	Scaffold1	231685	231560	-1	-	126	FIG00638744: hypothetical protein	- none -
fig|562.1020.peg.115	CDS	Scaffold1	231907	234579	1	+	2673	Two-component sensor protein RcsD (EC 2.7.3.-)	Rcs phosphorelay signal transduction pathway
fig|562.1020.peg.116	CDS	Scaffold1	234596	235246	2	+	651	DNA-binding capsular synthesis response regulator RcsB	Rcs phosphorelay signal transduction pathway
fig|562.1020.peg.117	CDS	Scaffold1	238295	235446	-2	-	2850	Two-component sensor protein RcsC (EC 2.7.3.-)	Rcs phosphorelay signal transduction pathway
fig|562.1020.peg.118	CDS	Scaffold1	238462	240288	1	+	1827	Sensory histidine kinase AtoS	Orphan regulatory proteins
fig|562.1020.peg.119	CDS	Scaffold1	240285	241670	3	+	1386	Acetoacetate metabolism regulatory protein AtoC	Acetyl-CoA fermentation to Butyrate; Orphan regulatory proteins
fig|562.1020.peg.120	CDS	Scaffold1	241866	242528	3	+	663	Acetyl-CoA:acetoacetyl-CoA transferase, alpha subunit (EC 2.8.3.8)	Acetyl-CoA fermentation to Butyrate
fig|562.1020.peg.121	CDS	Scaffold1	242528	243178	2	+	651	Acetyl-CoA:acetoacetyl-CoA transferase, beta subunit (EC 2.8.3.8)	Acetyl-CoA fermentation to Butyrate
fig|562.1020.peg.122	CDS	Scaffold1	243175	244497	1	+	1323	Short chain fatty acids transporter	Polyhydroxybutyrate metabolism
fig|562.1020.peg.123	CDS	Scaffold1	244528	245712	1	+	1185	Acetyl-CoA acetyltransferase (EC 2.3.1.9)	Acetyl-CoA fermentation to Butyrate; Butanol Biosynthesis; Butyrate metabolism cluster; Isoprenoid Biosynthesis; Polyhydroxybutyrate metabolism
fig|562.1020.peg.124	CDS	Scaffold1	246562	245786	-1	-	777	FIG00638718: hypothetical protein	- none -
fig|562.1020.peg.125	CDS	Scaffold1	248216	246567	-2	-	1650	FIG00638358: hypothetical protein	- none -
fig|562.1020.peg.126	CDS	Scaffold1	252731	248217	-2	-	4515	Putative membrane protein	- none -
fig|562.1020.peg.127	CDS	Scaffold1	253378	252755	-1	-	624	FIG00638487: hypothetical protein	- none -
fig|562.1020.peg.128	CDS	Scaffold1	255063	253375	-3	-	1689	FIG00638699: hypothetical protein	- none -
fig|562.1020.peg.129	CDS	Scaffold1	257839	255212	-1	-	2628	DNA gyrase subunit A (EC 5.99.1.3)	Cell Division Subsystem including YidCD; DNA gyrase subunits; DNA replication cluster 1; DNA topoisomerases, Type II, ATP-dependent; Resistance to fluoroquinolones
fig|562.1020.peg.130	CDS	Scaffold1	257986	258708	1	+	723	3-demethylubiquinol 3-O-methyltransferase (EC 2.1.1.64)	Ubiquinone Biosynthesis; Ubiquinone Biosynthesis - gjo
fig|562.1020.peg.131	CDS	Scaffold1	262588	258836	-1	-	3753	COG3468: Type V secretory pathway, adhesin AidA	- none -
fig|562.1020.peg.132	CDS	Scaffold1	263284	265569	1	+	2286	Ribonucleotide reductase of class Ia (aerobic), alpha subunit (EC 1.17.4.1)	Ribonucleotide reduction
fig|562.1020.peg.133	CDS	Scaffold1	265752	266933	3	+	1182	Ribonucleotide reductase of class Ia (aerobic), beta subunit (EC 1.17.4.1)	Ribonucleotide reduction
fig|562.1020.peg.134	CDS	Scaffold1	266933	267187	2	+	255	FIG001676: Ferredoxin	- none -
fig|562.1020.peg.135	CDS	Scaffold1	267891	267241	-3	-	651	Protein inaA	- none -
fig|562.1020.peg.136	CDS	Scaffold1	268106	268312	2	+	207	LysR family transcriptional regulator STM2281	LysR-family proteins in Salmonella enterica Typhimurium
fig|562.1020.peg.137	CDS	Scaffold1	269430	268354	-3	-	1077	Glycerophosphoryl diester phosphodiesterase, periplasmic (EC 3.1.4.46)	Glycerol and Glycerol-3-phosphate Uptake and Utilization
fig|562.1020.peg.138	CDS	Scaffold1	270793	269435	-1	-	1359	Glycerol-3-phosphate transporter	Glycerol and Glycerol-3-phosphate Uptake and Utilization
fig|562.1020.peg.139	CDS	Scaffold1	270910	271041	1	+	132	hypothetical protein	- none -
fig|562.1020.peg.140	CDS	Scaffold1	271066	272694	1	+	1629	Anaerobic glycerol-3-phosphate dehydrogenase subunit A (EC 1.1.5.3)	Glycerol and Glycerol-3-phosphate Uptake and Utilization; Glycerolipid and Glycerophospholipid Metabolism in Bacteria; Respiratory dehydrogenases 1
fig|562.1020.peg.141	CDS	Scaffold1	272684	273943	2	+	1260	Anaerobic glycerol-3-phosphate dehydrogenase subunit B (EC 1.1.5.3)	Glycerol and Glycerol-3-phosphate Uptake and Utilization; Glycerolipid and Glycerophospholipid Metabolism in Bacteria; Respiratory dehydrogenases 1
fig|562.1020.peg.142	CDS	Scaffold1	273940	275130	1	+	1191	Anaerobic glycerol-3-phosphate dehydrogenase subunit C (EC 1.1.5.3)	Glycerolipid and Glycerophospholipid Metabolism in Bacteria; Respiratory dehydrogenases 1
fig|562.1020.peg.143	CDS	Scaffold1	275155	275280	1	+	126	FIG00638246: hypothetical protein	- none -
fig|562.1020.peg.144	CDS	Scaffold1	275323	276222	1	+	900	Uncharacterized protein YfaD	- none -
fig|562.1020.peg.145	CDS	Scaffold1	276235	276420	1	+	186	hypothetical protein	- none -
fig|562.1020.peg.146	CDS	Scaffold1	277264	276461	-1	-	804	COG3836: 2,4-dihydroxyhept-2-ene-1,7-dioic acid aldolase	- none -
fig|562.1020.peg.147	CDS	Scaffold1	278571	277282	-3	-	1290	putative transport protein	- none -
fig|562.1020.peg.148	CDS	Scaffold1	279833	278628	-2	-	1206	L-rhamnonate dehydratase (EC 4.2.1.90)	L-rhamnose utilization; Muconate lactonizing enzyme family
fig|562.1020.peg.149	CDS	Scaffold1	280630	279848	-1	-	783	putative regulator	- none -
fig|562.1020.peg.150	CDS	Scaffold1	282052	280850	-1	-	1203	Molybdopterin binding motif, CinA N-terminal domain / C-terminal domain of CinA type E	Riboflavin, FMN and FAD metabolism in plants
fig|562.1020.peg.151	CDS	Scaffold1	282769	282152	-1	-	615	Uncharacterized protein YfaZ precursor	- none -
fig|562.1020.peg.152	CDS	Scaffold1	283025	283399	2	+	375	Pyrimidine deoxynucleoside triphosphate (dYTP) pyrophosphohydrolase YfoO	Nudix proteins (nucleoside triphosphate hydrolases)
fig|562.1020.peg.153	CDS	Scaffold1	284040	283438	-3	-	603	Polymyxin resistance protein PmrG; Ais protein	Lipid A-Ara4N pathway ( Polymyxin resistance )
fig|562.1020.peg.154	CDS	Scaffold1	284330	285487	2	+	1158	UDP-4-amino-4-deoxy-L-arabinose--oxoglutarate aminotransferase (EC 2.6.1.-)	Lipid A-Ara4N pathway ( Polymyxin resistance )
fig|562.1020.peg.155	CDS	Scaffold1	285491	286459	2	+	969	Polymyxin resistance protein ArnC, glycosyl transferase (EC 2.4.-.-)	Lipid A-Ara4N pathway ( Polymyxin resistance )
fig|562.1020.peg.156	CDS	Scaffold1	286459	288441	1	+	1983	Polymyxin resistance protein ArnA_DH, UDP-glucuronic acid decarboxylase (EC 4.1.1.-) / Polymyxin resistance protein ArnA_FT, UDP-4-amino-4-deoxy-L-arabinose formylase (EC 2.1.2.-)	Lipid A-Ara4N pathway ( Polymyxin resistance ); Lipid A-Ara4N pathway ( Polymyxin resistance )
fig|562.1020.peg.157	CDS	Scaffold1	288438	289328	3	+	891	Polymyxin resistance protein PmrJ, predicted deacetylase	Lipid A-Ara4N pathway ( Polymyxin resistance )
fig|562.1020.peg.158	CDS	Scaffold1	289328	290980	2	+	1653	Polymyxin resistance protein ArnT, undecaprenyl phosphate-alpha-L-Ara4N transferase; Melittin resistance protein PqaB	Lipid A-Ara4N pathway ( Polymyxin resistance )
fig|562.1020.peg.159	CDS	Scaffold1	290977	291312	1	+	336	Polymyxin resistance protein PmrL, sucrose-6 phosphate hydrolase	Lipid A-Ara4N pathway ( Polymyxin resistance )
fig|562.1020.peg.160	CDS	Scaffold1	291312	291698	3	+	387	Polymyxin resistance protein PmrM	Lipid A-Ara4N pathway ( Polymyxin resistance )
fig|562.1020.peg.161	CDS	Scaffold1	291958	291692	-1	-	267	Polymyxin resistance protein PmrD	Lipid A-Ara4N pathway ( Polymyxin resistance )
fig|562.1020.peg.162	CDS	Scaffold1	293423	292068	-2	-	1356	O-succinylbenzoic acid--CoA ligase (EC 6.2.1.26)	Menaquinone and Phylloquinone Biosynthesis; Menaquinone and Phylloquinone Biosynthesis -- gjo
fig|562.1020.peg.163	CDS	Scaffold1	294382	293420	-1	-	963	O-succinylbenzoate synthase (EC 4.2.1.113)	Menaquinone and Phylloquinone Biosynthesis; Menaquinone and Phylloquinone Biosynthesis -- gjo; Muconate lactonizing enzyme family
fig|562.1020.peg.164	CDS	Scaffold1	295239	294382	-3	-	858	Naphthoate synthase (EC 4.1.3.36)	Menaquinone and Phylloquinone Biosynthesis; Menaquinone and Phylloquinone Biosynthesis -- gjo
fig|562.1020.peg.165	CDS	Scaffold1	296012	295254	-2	-	759	2-succinyl-6-hydroxy-2,4-cyclohexadiene-1-carboxylate synthase (EC 4.2.99.20)	Menaquinone and Phylloquinone Biosynthesis; Menaquinone and Phylloquinone Biosynthesis -- gjo
fig|562.1020.peg.166	CDS	Scaffold1	297679	296009	-1	-	1671	2-succinyl-5-enolpyruvyl-6-hydroxy-3-cyclohexene-1-carboxylic-acid synthase (EC 2.2.1.9)	Menaquinone and Phylloquinone Biosynthesis; Menaquinone and Phylloquinone Biosynthesis -- gjo
fig|562.1020.peg.167	CDS	Scaffold1	299063	297768	-2	-	1296	Menaquinone-specific isochorismate synthase (EC 5.4.4.2)	Menaquinone and Phylloquinone Biosynthesis; Menaquinone and Phylloquinone Biosynthesis -- gjo
fig|562.1020.peg.168	CDS	Scaffold1	299447	299142	-2	-	306	ElaB protein	- none -
fig|562.1020.peg.169	CDS	Scaffold1	299963	299502	-2	-	462	ElaA protein	cAMP signaling in bacteria
fig|562.1020.peg.170	CDS	Scaffold1	300010	300945	1	+	936	Ribonuclease Z (EC 3.1.26.11)	tRNA processing
fig|562.1020.peg.171	CDS	Scaffold1	301063	300935	-1	-	129	FIG00640863: hypothetical protein	- none -
fig|562.1020.peg.172	CDS	Scaffold1	301133	302352	2	+	1221	ElaD protein	- none -
fig|562.1020.peg.173	CDS	Scaffold1	303168	303347	3	+	180	FIG00638734: hypothetical protein	- none -
fig|562.1020.peg.174	CDS	Scaffold1	303473	303976	2	+	504	FIG00638014: hypothetical protein	- none -
fig|562.1020.peg.175	CDS	Scaffold1	305500	304043	-1	-	1458	NADH-ubiquinone oxidoreductase chain N (EC 1.6.5.3)	Respiratory Complex I
fig|562.1020.peg.176	CDS	Scaffold1	307036	305507	-1	-	1530	NADH-ubiquinone oxidoreductase chain M (EC 1.6.5.3)	Respiratory Complex I
fig|562.1020.peg.177	CDS	Scaffold1	309035	307200	-2	-	1836	NADH-ubiquinone oxidoreductase chain L (EC 1.6.5.3)	Respiratory Complex I
fig|562.1020.peg.178	CDS	Scaffold1	309340	309038	-1	-	303	NADH-ubiquinone oxidoreductase chain K (EC 1.6.5.3)	Respiratory Complex I
fig|562.1020.peg.179	CDS	Scaffold1	309891	309337	-3	-	555	NADH-ubiquinone oxidoreductase chain J (EC 1.6.5.3)	Respiratory Complex I
fig|562.1020.peg.180	CDS	Scaffold1	310445	309903	-2	-	543	NADH-ubiquinone oxidoreductase chain I (EC 1.6.5.3)	Respiratory Complex I
fig|562.1020.peg.181	CDS	Scaffold1	311437	310460	-1	-	978	NADH-ubiquinone oxidoreductase chain H (EC 1.6.5.3)	Respiratory Complex I
fig|562.1020.peg.182	CDS	Scaffold1	314160	311434	-3	-	2727	NADH-ubiquinone oxidoreductase chain G (EC 1.6.5.3)	Respiratory Complex I
fig|562.1020.peg.183	CDS	Scaffold1	315550	314213	-1	-	1338	NADH-ubiquinone oxidoreductase chain F (EC 1.6.5.3)	Respiratory Complex I
fig|562.1020.peg.184	CDS	Scaffold1	316047	315547	-3	-	501	NADH-ubiquinone oxidoreductase chain E (EC 1.6.5.3)	Respiratory Complex I
fig|562.1020.peg.185	CDS	Scaffold1	317852	316050	-2	-	1803	NADH-ubiquinone oxidoreductase chain C (EC 1.6.5.3) / NADH-ubiquinone oxidoreductase chain D (EC 1.6.5.3)	Respiratory Complex I; Respiratory Complex I
fig|562.1020.peg.186	CDS	Scaffold1	318608	317946	-2	-	663	NADH-ubiquinone oxidoreductase chain B (EC 1.6.5.3)	Respiratory Complex I
fig|562.1020.peg.187	CDS	Scaffold1	319067	318624	-2	-	444	NADH ubiquinone oxidoreductase chain A (EC 1.6.5.3)	Respiratory Complex I
fig|562.1020.peg.188	CDS	Scaffold1	319039	319170	1	+	132	FIG00639128: hypothetical protein	- none -
fig|562.1020.peg.189	CDS	Scaffold1	320636	319698	-2	-	939	LysR family transcriptional regulator lrhA	LysR-family proteins in Escherichia coli; LysR-family proteins in Salmonella enterica Typhimurium
fig|562.1020.peg.190	CDS	Scaffold1	321556	322773	1	+	1218	Alanine transaminase (EC 2.6.1.2)	- none -
fig|562.1020.peg.191	CDS	Scaffold1	322857	323456	3	+	600	Nucleotidase YfbR, HD superfamily	Housecleaning nucleoside triphosphate pyrophosphatases
fig|562.1020.peg.192	CDS	Scaffold1	325347	323515	-3	-	1833	Putative transport protein	- none -
fig|562.1020.peg.193	CDS	Scaffold1	326084	325434	-2	-	651	Putative phosphatase YfbT	2-phosphoglycolate salvage
fig|562.1020.peg.194	CDS	Scaffold1	326589	326095	-3	-	495	FIG00361523: hypothetical protein	- none -
fig|562.1020.peg.195	CDS	Scaffold1	327127	326672	-1	-	456	hypothetical protein	- none -
fig|562.1020.peg.196	CDS	Scaffold1	327327	327196	-3	-	132	FIG00637885: hypothetical protein	- none -
fig|562.1020.peg.197	CDS	Scaffold1	327465	328667	3	+	1203	Acetate kinase (EC 2.7.2.1)	CBSS-257314.1.peg.752; Ethanolamine utilization; Fermentations: Lactate; Fermentations: Mixed acid; Pyruvate metabolism II: acetyl-CoA, acetogenesis from pyruvate; Threonine anaerobic catabolism gene cluster
fig|562.1020.peg.198	CDS	Scaffold1	328742	330886	2	+	2145	Phosphate acetyltransferase (EC 2.3.1.8)	Ethanolamine utilization; Fermentations: Lactate; Fermentations: Mixed acid; Propanediol utilization; Pyruvate metabolism II: acetyl-CoA, acetogenesis from pyruvate; Threonine anaerobic catabolism gene cluster
fig|562.1020.peg.199	CDS	Scaffold1	331118	332596	2	+	1479	Putative S-transferase	- none -
fig|562.1020.peg.200	CDS	Scaffold1	333171	332629	-3	-	543	Putative Nudix hydrolase YfcD (EC 3.6.-.-)	Nudix proteins (nucleoside triphosphate hydrolases)
fig|562.1020.peg.201	CDS	Scaffold1	333780	333229	-3	-	552	Phosphodiesterase yfcE (EC 3.1.4.-)	- none -
fig|562.1020.peg.202	CDS	Scaffold1	334480	333836	-1	-	645	Probable glutathione S-transferase (EC 2.5.1.18), YfcF homolog	Glutathione: Non-redox reactions
fig|562.1020.peg.203	CDS	Scaffold1	334616	335263	2	+	648	Probable glutathione S-transferase (EC 2.5.1.18), YfcG homolog	Glutathione: Non-redox reactions
fig|562.1020.peg.204	CDS	Scaffold1	335320	335682	1	+	363	Dihydroneopterin triphosphate epimerase	Folate Biosynthesis
fig|562.1020.peg.205	CDS	Scaffold1	335703	336596	3	+	894	Cell division inhibitor Slr1223 (YfcH in EC), contains epimerase/dehydratase and DUF1731 domains	- none -
fig|562.1020.peg.206	CDS	Scaffold1	337534	336644	-1	-	891	COG1196: Chromosome segregation ATPases	- none -
fig|562.1020.peg.207	CDS	Scaffold1	338504	337731	-2	-	774	Histidine ABC transporter, ATP-binding protein HisP (TC 3.A.1.3.1)	Arginine and Ornithine Degradation
fig|562.1020.peg.208	CDS	Scaffold1	339228	338512	-3	-	717	Histidine ABC transporter, permease protein HisM (TC 3.A.1.3.1)	Arginine and Ornithine Degradation
fig|562.1020.peg.209	CDS	Scaffold1	339911	339225	-2	-	687	Histidine ABC transporter, permease protein HisQ (TC 3.A.1.3.1)	Arginine and Ornithine Degradation
fig|562.1020.peg.210	CDS	Scaffold1	340783	340001	-1	-	783	Histidine ABC transporter, histidine-binding periplasmic protein precursor HisJ (TC 3.A.1.3.1)	Arginine and Ornithine Degradation
fig|562.1020.peg.211	CDS	Scaffold1	341786	341004	-2	-	783	Lysine-arginine-ornithine-binding periplasmic protein precursor (TC 3.A.1.3.1)	Arginine and Ornithine Degradation
fig|562.1020.peg.212	CDS	Scaffold1	342621	342052	-3	-	570	3-polyprenyl-4-hydroxybenzoate carboxy-lyase UbiX (EC 4.1.1.-)	Ubiquinone Biosynthesis; Ubiquinone Biosynthesis - gjo
fig|562.1020.peg.213	CDS	Scaffold1	344233	342716	-1	-	1518	Amidophosphoribosyltransferase (EC 2.4.2.14)	Colicin V and Bacteriocin Production Cluster; De Novo Purine Biosynthesis
fig|562.1020.peg.214	CDS	Scaffold1	344758	344270	-1	-	489	Colicin V production protein	Colicin V and Bacteriocin Production Cluster
fig|562.1020.peg.215	CDS	Scaffold1	345679	345017	-1	-	663	DedD protein	Colicin V and Bacteriocin Production Cluster
fig|562.1020.peg.216	CDS	Scaffold1	346937	345669	-2	-	1269	Dihydrofolate synthase (EC 6.3.2.12) / Folylpolyglutamate synthase (EC 6.3.2.17)	Colicin V and Bacteriocin Production Cluster; Colicin V and Bacteriocin Production Cluster; Folate Biosynthesis; Folate Biosynthesis
fig|562.1020.peg.217	CDS	Scaffold1	347711	347007	-2	-	705	Acetyl-coenzyme A carboxyl transferase beta chain (EC 6.4.1.2)	Colicin V and Bacteriocin Production Cluster; Fatty Acid Biosynthesis FASII
fig|562.1020.peg.218	CDS	Scaffold1	348736	348077	-1	-	660	DedA protein	Colicin V and Bacteriocin Production Cluster; DedA family of inner membrane proteins; Uptake of selenate and selenite
fig|562.1020.peg.219	CDS	Scaffold1	349631	348819	-2	-	813	tRNA pseudouridine synthase A (EC 4.2.1.70)	Colicin V and Bacteriocin Production Cluster; RNA pseudouridine syntheses; tRNA modification Archaea; tRNA modification Bacteria; tRNA processing
fig|562.1020.peg.220	CDS	Scaffold1	350644	349631	-1	-	1014	Aspartate-semialdehyde dehydrogenase (EC 1.2.1.11)	Lysine Biosynthesis DAP Pathway; Lysine Biosynthesis DAP Pathway, GJO scratch; Threonine and Homoserine Biosynthesis
fig|562.1020.peg.221	CDS	Scaffold1	350625	350738	3	+	114	hypothetical protein	- none -
fig|562.1020.peg.222	CDS	Scaffold1	351867	350710	-3	-	1158	Erythronate-4-phosphate dehydrogenase (EC 1.1.1.290)	Pyridoxin (Vitamin B6) Biosynthesis
fig|562.1020.peg.223	CDS	Scaffold1	353030	352026	-2	-	1005	Integrase	- none -
fig|562.1020.peg.224	CDS	Scaffold1	353675	353848	2	+	174	Cox	- none -
fig|562.1020.peg.225	CDS	Scaffold1	353855	354061	2	+	207	FIG00642114: hypothetical protein	- none -
fig|562.1020.peg.226	CDS	Scaffold1	354314	354655	2	+	342	FIG00638489: hypothetical protein	- none -
fig|562.1020.peg.227	CDS	Scaffold1	354666	354953	3	+	288	unknown protein encoded by prophage CP-933T	- none -
fig|562.1020.peg.228	CDS	Scaffold1	354965	355207	2	+	243	FIG00639287: hypothetical protein	- none -
fig|562.1020.peg.229	CDS	Scaffold1	355204	355317	1	+	114	FIG00639989: hypothetical protein	- none -
fig|562.1020.peg.230	CDS	Scaffold1	355410	355826	3	+	417	FIG00639447: hypothetical protein	- none -
fig|562.1020.peg.231	CDS	Scaffold1	355850	356053	2	+	204	FIG00638089: hypothetical protein	- none -
fig|562.1020.peg.232	CDS	Scaffold1	356050	356316	1	+	267	FIG00639127: hypothetical protein	- none -
fig|562.1020.peg.233	CDS	Scaffold1	356313	356612	3	+	300	FIG00641503: hypothetical protein	- none -
fig|562.1020.peg.234	CDS	Scaffold1	356935	357165	1	+	231	putative derepression protein	- none -
fig|562.1020.peg.235	CDS	Scaffold1	357238	357627	1	+	390	FIG00641636: hypothetical protein	- none -
fig|562.1020.peg.236	CDS	Scaffold1	357624	360464	3	+	2841	Phage replication protein	Phage replication
fig|562.1020.peg.237	CDS	Scaffold1	360541	361500	1	+	960	Putative stability/partitioning protein encoded within prophage CP-933T	- none -
fig|562.1020.peg.238	CDS	Scaffold1	361505	361816	2	+	312	FIG00640112: hypothetical protein	- none -
fig|562.1020.peg.239	CDS	Scaffold1	362578	362721	1	+	144	FIG01069947: hypothetical protein	- none -
fig|562.1020.peg.240	CDS	Scaffold1	362741	362869	2	+	129	FIG00640306: hypothetical protein	- none -
fig|562.1020.peg.241	CDS	Scaffold1	363984	362938	-3	-	1047	Presumed portal vertex protein	- none -
fig|562.1020.peg.242	CDS	Scaffold1	365735	363984	-2	-	1752	Phage terminase, ATPase subunit	Phage packaging machinery
fig|562.1020.peg.243	CDS	Scaffold1	365890	366726	1	+	837	Capsid scaffolding protein	Phage capsid proteins
fig|562.1020.peg.244	CDS	Scaffold1	366750	367802	3	+	1053	Phage major capsid protein	Phage capsid proteins
fig|562.1020.peg.245	CDS	Scaffold1	367848	368648	3	+	801	Small terminase subunit	- none -
fig|562.1020.peg.246	CDS	Scaffold1	368750	369244	2	+	495	Head completion/stabilization protein	- none -
fig|562.1020.peg.247	CDS	Scaffold1	369244	369444	1	+	201	Tail component protein	- none -
fig|562.1020.peg.248	CDS	Scaffold1	369447	369770	3	+	324	COG1263: Phosphotransferase system IIC components, glucose/maltose/N-acetylglucosamine-specific	- none -
fig|562.1020.peg.249	CDS	Scaffold1	369767	370159	2	+	393	Capsid scaffolding protein	Phage capsid proteins
fig|562.1020.peg.250	CDS	Scaffold1	370156	370563	1	+	408	FIG00639291: hypothetical protein	- none -
fig|562.1020.peg.251	CDS	Scaffold1	370701	371168	3	+	468	Phage tail protein	Phage tail proteins
fig|562.1020.peg.252	CDS	Scaffold1	371152	371796	1	+	645	Phage tail completion protein	Phage tail proteins; Phage tail proteins 2
fig|562.1020.peg.253	CDS	Scaffold1	371793	372374	3	+	582	Baseplate assembly protein V	- none -
fig|562.1020.peg.254	CDS	Scaffold1	372371	372721	2	+	351	Phage baseplate assembly protein	- none -
fig|562.1020.peg.255	CDS	Scaffold1	372725	373621	2	+	897	Baseplate assembly protein J	- none -
fig|562.1020.peg.256	CDS	Scaffold1	373614	374144	3	+	531	Phage tail fibers	Phage tail fiber proteins
fig|562.1020.peg.257	CDS	Scaffold1	374601	374485	-3	-	117	hypothetical protein	- none -
fig|562.1020.peg.258	CDS	Scaffold1	375126	374917	-3	-	210	hypothetical bacteriophage protein	- none -
fig|562.1020.peg.259	CDS	Scaffold1	23630	22182	-2	-	1449	Mannose-1-phosphate guanylyltransferase (GDP) (EC 2.7.7.22) / Mannose-6-phosphate isomerase (EC 5.3.1.8)	Mannose Metabolism; Mannose Metabolism
fig|562.1020.peg.260	CDS	Scaffold1	23968	23612	-1	-	357	GDP-mannose mannosyl hydrolase (EC 3.6.1.-)	Colanic acid biosynthesis; Mannose Metabolism; Nudix proteins (nucleoside triphosphate hydrolases)
fig|562.1020.peg.261	CDS	Scaffold1	25089	24124	-3	-	966	GDP-L-fucose synthetase (EC 1.1.1.271); Colanic acid biosynthesis protein wcaG	Capsular heptose biosynthesis; Colanic acid biosynthesis
fig|562.1020.peg.262	CDS	Scaffold1	26210	25092	-2	-	1119	GDP-mannose 4,6-dehydratase (EC 4.2.1.47)	Capsular heptose biosynthesis; Colanic acid biosynthesis
fig|562.1020.peg.263	CDS	Scaffold1	27444	26230	-3	-	1215	Mannosyltransferase (EC 2.4.1.-)	- none -
fig|562.1020.peg.264	CDS	Scaffold1	28563	27469	-3	-	1095	Perosamine synthetase Per	- none -
fig|562.1020.peg.265	CDS	Scaffold1	29957	28566	-2	-	1392	O-antigen flippase Wzx	Capsular Polysaccharides Biosynthesis and Assembly; KDO2-Lipid A biosynthesis
fig|562.1020.peg.266	CDS	Scaffold1	30690	29944	-3	-	747	Colanic acid biosynthesis glycosyl transferase WcaE	Colanic acid biosynthesis
fig|562.1020.peg.267	CDS	Scaffold1	31843	30659	-1	-	1185	O antigen polymerase	- none -
fig|562.1020.peg.268	CDS	Scaffold1	32622	31840	-3	-	783	Dolichol-phosphate mannosyltransferase (EC 2.4.1.83) in lipid-linked oligosaccharide synthesis cluster	- none -
fig|562.1020.peg.269	CDS	Scaffold1	33834	32941	-3	-	894	UTP--glucose-1-phosphate uridylyltransferase (EC 2.7.7.9)	- none -
fig|562.1020.peg.270	CDS	Scaffold1	35072	34077	-2	-	996	putative UDP-galactose 4-epimerase( EC:5.1.3.7 )	- none -
fig|562.1020.peg.271	CDS	Scaffold1	36624	35230	-3	-	1395	Colanic acid biosynthesis protein wcaM	- none -
fig|562.1020.peg.272	CDS	Scaffold1	37855	36635	-1	-	1221	Colanic acid biosynthesis glycosyl transferase WcaL	Colanic acid biosynthesis
fig|562.1020.peg.273	CDS	Scaffold1	39132	37852	-3	-	1281	Colanic acid biosysnthesis protein WcaK	Colanic acid biosynthesis
fig|562.1020.peg.274	CDS	Scaffold1	41189	39711	-2	-	1479	Lipopolysaccharide biosynthesis protein WzxC	Colanic acid biosynthesis
fig|562.1020.peg.275	CDS	Scaffold1	42585	41191	-3	-	1395	Colanic acid biosynthsis UDP-glucose lipid carrier transferase WcaJ	Colanic acid biosynthesis
fig|562.1020.peg.276	CDS	Scaffold1	44063	44221	2	+	159	FIG00639168: hypothetical protein	- none -
fig|562.1020.peg.277	CDS	Scaffold1	45666	44230	-3	-	1437	Mannose-1-phosphate guanylyltransferase (GDP) (EC 2.7.7.22) / Mannose-6-phosphate isomerase (EC 5.3.1.8)	Mannose Metabolism; Mannose Metabolism
fig|562.1020.peg.278	CDS	Scaffold1	46892	45669	-2	-	1224	Colanic acid biosysnthesis glycosyl transferase WcaI	Colanic acid biosynthesis
fig|562.1020.peg.279	CDS	Scaffold1	47368	46889	-1	-	480	GDP-mannose mannosyl hydrolase (EC 3.6.1.-)	Colanic acid biosynthesis; Mannose Metabolism; Nudix proteins (nucleoside triphosphate hydrolases)
fig|562.1020.peg.280	CDS	Scaffold1	48336	47371	-3	-	966	GDP-L-fucose synthetase (EC 1.1.1.271); Colanic acid biosynthesis protein wcaG	Capsular heptose biosynthesis; Colanic acid biosynthesis
fig|562.1020.peg.281	CDS	Scaffold1	49460	48339	-2	-	1122	GDP-mannose 4,6-dehydratase (EC 4.2.1.47)	Capsular heptose biosynthesis; Colanic acid biosynthesis
fig|562.1020.peg.282	CDS	Scaffold1	50035	49487	-1	-	549	Colanic acid biosynthesis acetyltransferase WcaF (EC 2.3.1.-)	Colanic acid biosynthesis
fig|562.1020.peg.283	CDS	Scaffold1	50797	50051	-1	-	747	Colanic acid biosynthesis glycosyl transferase WcaE	Colanic acid biosynthesis
fig|562.1020.peg.284	CDS	Scaffold1	52025	50808	-2	-	1218	Colanic acid polymerase WcaD	Colanic acid biosynthesis
fig|562.1020.peg.285	CDS	Scaffold1	53217	52000	-3	-	1218	Colanic acid biosynthesis glycosyl transferase WcaC	Colanic acid biosynthesis
fig|562.1020.peg.286	CDS	Scaffold1	53702	53214	-2	-	489	Colanic acid biosynthesis acetyltransferase WcaB (EC 2.3.1.-)	Colanic acid biosynthesis
fig|562.1020.peg.287	CDS	Scaffold1	54544	53705	-1	-	840	Colanic acid biosynthesis glycosyl transferase WcaA	Colanic acid biosynthesis
fig|562.1020.peg.288	CDS	Scaffold1	56884	54722	-1	-	2163	Tyrosine-protein kinase Wzc (EC 2.7.10.2)	Capsular Polysaccharides Biosynthesis and Assembly; Colanic acid biosynthesis
fig|562.1020.peg.289	CDS	Scaffold1	57330	56887	-3	-	444	Low molecular weight protein-tyrosine-phosphatase Wzb (EC 3.1.3.48)	Capsular Polysaccharides Biosynthesis and Assembly; Colanic acid biosynthesis
fig|562.1020.peg.290	CDS	Scaffold1	58391	57336	-2	-	1056	Polysaccharide export lipoprotein Wza	Capsular Polysaccharides Biosynthesis and Assembly; Colanic acid biosynthesis
fig|562.1020.peg.291	CDS	Scaffold1	58445	58561	2	+	117	hypothetical protein	- none -
fig|562.1020.peg.292	CDS	Scaffold1	59134	60717	1	+	1584	Putative capsular polysaccharide transport protein YegH	Capsular Polysaccharides Biosynthesis and Assembly
fig|562.1020.peg.293	CDS	Scaffold1	63029	61176	-2	-	1854	AsmA protein	- none -
fig|562.1020.peg.294	CDS	Scaffold1	63632	63051	-2	-	582	Deoxycytidine triphosphate deaminase (EC 3.5.4.13)	pyrimidine conversions
fig|562.1020.peg.295	CDS	Scaffold1	64365	63724	-3	-	642	Uridine kinase (EC 2.7.1.48) [C1]	pyrimidine conversions
fig|562.1020.peg.296	CDS	Scaffold1	64683	67994	3	+	3312	COG3447: Predicted integral membrane sensor domain	- none -
fig|562.1020.peg.297	CDS	Scaffold1	68890	68033	-1	-	858	DNA-3-methyladenine glycosylase II (EC 3.2.2.21)	DNA Repair Base Excision
fig|562.1020.peg.298	CDS	Scaffold1	69024	70376	3	+	1353	Putative heat shock protein YegD	- none -
fig|562.1020.peg.299	CDS	Scaffold1	72334	70388	-1	-	1947	Putative chaperonin	- none -
fig|562.1020.peg.300	CDS	Scaffold1	72534	72995	3	+	462	FIG00639186: hypothetical protein	- none -
fig|562.1020.peg.301	CDS	Scaffold1	73740	73060	-3	-	681	COG0631: Serine/threonine protein phosphatase	- none -
fig|562.1020.peg.302	CDS	Scaffold1	74477	73818	-2	-	660	FIG00638207: hypothetical protein	- none -
fig|562.1020.peg.303	CDS	Scaffold1	75365	76612	2	+	1248	Probable RND efflux membrane fusion protein	The mdtABCD multidrug resistance cluster
fig|562.1020.peg.304	CDS	Scaffold1	76612	79734	1	+	3123	Multidrug transporter MdtB	The mdtABCD multidrug resistance cluster
fig|562.1020.peg.305	CDS	Scaffold1	79735	82812	1	+	3078	Multidrug transporter MdtC	The mdtABCD multidrug resistance cluster
fig|562.1020.peg.306	CDS	Scaffold1	82813	84228	1	+	1416	Multidrug transporter MdtD	The mdtABCD multidrug resistance cluster
fig|562.1020.peg.307	CDS	Scaffold1	84225	85628	3	+	1404	Sensory histidine kinase BaeS	The mdtABCD multidrug resistance cluster
fig|562.1020.peg.308	CDS	Scaffold1	85625	86347	2	+	723	Response regulator BaeR	The mdtABCD multidrug resistance cluster
fig|562.1020.peg.309	CDS	Scaffold1	86538	86870	3	+	333	FIG00638559: hypothetical protein	- none -
fig|562.1020.peg.310	CDS	Scaffold1	87017	88378	2	+	1362	Putative protease	- none -
fig|562.1020.peg.311	CDS	Scaffold1	89086	88661	-1	-	423	hypothetical protein	- none -
fig|562.1020.peg.312	CDS	Scaffold1	89431	90330	1	+	900	Transcription regulator [contains diacylglycerol kinase catalytic domain]	- none -
fig|562.1020.peg.313	CDS	Scaffold1	91146	90412	-3	-	735	Galactitol utilization operon repressor	D-Tagatose and Galactitol Utilization
fig|562.1020.peg.314	CDS	Scaffold1	92331	91291	-3	-	1041	Galactitol-1-phosphate 5-dehydrogenase (EC 1.1.1.251)	D-Tagatose and Galactitol Utilization
fig|562.1020.peg.315	CDS	Scaffold1	93734	92379	-2	-	1356	PTS system, galactitol-specific IIC component (EC 2.7.1.69)	D-Tagatose and Galactitol Utilization
fig|562.1020.peg.316	CDS	Scaffold1	94022	93738	-2	-	285	PTS system, galactitol-specific IIB component (EC 2.7.1.69)	D-Tagatose and Galactitol Utilization
fig|562.1020.peg.317	CDS	Scaffold1	94505	94053	-2	-	453	PTS system, galactitol-specific IIA component (EC 2.7.1.69)	D-Tagatose and Galactitol Utilization
fig|562.1020.peg.318	CDS	Scaffold1	95777	94515	-2	-	1263	Tagatose-6-phosphate kinase GatZ (EC 2.7.1.144)	D-Tagatose and Galactitol Utilization
fig|562.1020.peg.319	CDS	Scaffold1	96660	95806	-3	-	855	Tagatose-1,6-bisphosphate aldolase GatY (EC 4.1.2.-)	D-Tagatose and Galactitol Utilization
fig|562.1020.peg.320	CDS	Scaffold1	98021	96969	-2	-	1053	Fructose-bisphosphate aldolase class I (EC 4.1.2.13)	Glycolysis and Gluconeogenesis; Unknown carbohydrate utilization ( cluster Yeg )
fig|562.1020.peg.321	CDS	Scaffold1	98278	99555	1	+	1278	Putative nucleoside transporter YegT	Unknown carbohydrate utilization ( cluster Yeg )
fig|562.1020.peg.322	CDS	Scaffold1	99552	100556	3	+	1005	ADP-ribosylglycohydrolase YegU (EC 3.2.-.-)	Unknown carbohydrate utilization ( cluster Yeg )
fig|562.1020.peg.323	CDS	Scaffold1	100553	101518	2	+	966	Uncharacterized sugar kinase YegV, PfkB family	Unknown carbohydrate utilization ( cluster Yeg )
fig|562.1020.peg.324	CDS	Scaffold1	102238	101492	-1	-	747	Uncharacterized HTH-type transcriptional regulator YegW	Unknown carbohydrate utilization ( cluster Yeg )
fig|562.1020.peg.325	CDS	Scaffold1	103108	102290	-1	-	819	Glycosyl hydrolase YegX, family 25	Unknown carbohydrate utilization ( cluster Yeg )
fig|562.1020.peg.326	CDS	Scaffold1	103973	103173	-2	-	801	Phosphomethylpyrimidine kinase (EC 2.7.4.7)	5-FCL-like protein; Thiamin biosynthesis
fig|562.1020.peg.327	CDS	Scaffold1	104758	103970	-1	-	789	Hydroxyethylthiazole kinase (EC 2.7.1.50)	5-FCL-like protein; Thiamin biosynthesis
fig|562.1020.peg.328	CDS	Scaffold1	105253	104981	-1	-	273	Uncharacterized protein YohL	- none -
fig|562.1020.peg.329	CDS	Scaffold1	105374	106198	2	+	825	Nickel/cobalt efflux transporter RcnA	- none -
fig|562.1020.peg.330	CDS	Scaffold1	106417	106755	1	+	339	Uncharacterized protein YohN precursor	Unknown carbohydrate utilization ( cluster Yeg )
fig|562.1020.peg.331	CDS	Scaffold1	107676	106837	-3	-	840	Uncharacterized protein YehA precursor	Unknown carbohydrate utilization ( cluster Yeg )
fig|562.1020.peg.332	CDS	Scaffold1	110367	107887	-3	-	2481	Fimbriae usher protein StcC	Unknown carbohydrate utilization ( cluster Yeg )
fig|562.1020.peg.333	CDS	Scaffold1	111102	110383	-3	-	720	Uncharacterized fimbrial chaperone YehC precursor	Unknown carbohydrate utilization ( cluster Yeg )
fig|562.1020.peg.334	CDS	Scaffold1	111679	111137	-1	-	543	Putative fimbrial-like protein	- none -
fig|562.1020.peg.335	CDS	Scaffold1	112127	111972	-2	-	156	hypothetical protein	- none -
fig|562.1020.peg.336	CDS	Scaffold1	113625	112516	-3	-	1110	Scaffold protein for [4Fe-4S] cluster assembly ApbC, MRP-like	Scaffold proteins for [4Fe-4S] cluster assembly (MRP family)
fig|562.1020.peg.337	CDS	Scaffold1	113757	115790	3	+	2034	Methionyl-tRNA synthetase (EC 6.1.1.10)	Scaffold proteins for [4Fe-4S] cluster assembly (MRP family); tRNA aminoacylation, Met
fig|562.1020.peg.338	CDS	Scaffold1	115931	119725	2	+	3795	Molybdate metabolism regulator	- none -
fig|562.1020.peg.339	CDS	Scaffold1	119735	123367	2	+	3633	Molybdate metabolism regulator	- none -
fig|562.1020.peg.340	CDS	Scaffold1	124052	125140	2	+	1089	FIG00638960: hypothetical protein	- none -
fig|562.1020.peg.341	CDS	Scaffold1	125151	127430	3	+	2280	FIG00765533: hypothetical protein	- none -
fig|562.1020.peg.342	CDS	Scaffold1	127423	128559	1	+	1137	Mg-chelatase subunit ChlD	- none -
fig|562.1020.peg.343	CDS	Scaffold1	128556	130556	3	+	2001	YehQ protein	- none -
fig|562.1020.peg.344	CDS	Scaffold1	130681	131142	1	+	462	Hypothetical lipoprotein yehR	- none -
fig|562.1020.peg.345	CDS	Scaffold10	522	394	-3	-	129	Uncharacterized protein yhcE	- none -
fig|562.1020.peg.346	CDS	Scaffold10	939	526	-3	-	414	PTS system, mannitol-specific IIABC component (EIIABC-Mtl) (Mannitol- permease IIABC component) (Phosphotransferase enzyme II, ABC component) (EC 2.7.1.69)	- none -
fig|562.1020.peg.347	CDS	Scaffold10	3317	936	-2	-	2382	Beta-fimbriae usher protein	beta-Fimbriae
fig|562.1020.peg.348	CDS	Scaffold10	4012	3338	-1	-	675	Beta-fimbriae chaperone protein	beta-Fimbriae
fig|562.1020.peg.349	CDS	Scaffold10	4948	4184	-1	-	765	Beta-fimbriae probable major subunit	beta-Fimbriae
fig|562.1020.peg.350	CDS	Scaffold10	6926	5508	-2	-	1419	Glutamate synthase [NADPH] small chain (EC 1.4.1.13)	Ammonia assimilation; Glutamine, Glutamate, Aspartate and Asparagine Biosynthesis
fig|562.1020.peg.351	CDS	Scaffold10	11492	6939	-2	-	4554	Glutamate synthase [NADPH] large chain (EC 1.4.1.13)	Ammonia assimilation; Glutamine, Glutamate, Aspartate and Asparagine Biosynthesis
fig|562.1020.peg.352	CDS	Scaffold10	12074	13003	2	+	930	COG1242: Predicted Fe-S oxidoreductase	- none -
fig|562.1020.peg.353	CDS	Scaffold10	13099	15435	1	+	2337	Aerobic respiration control sensor protein arcB (EC 2.7.3.-)	- none -
fig|562.1020.peg.354	CDS	Scaffold10	15665	16318	2	+	654	Sigma cross-reacting protein 27A	- none -
fig|562.1020.peg.355	CDS	Scaffold10	16315	17043	1	+	729	Monofunctional biosynthetic peptidoglycan transglycosylase (EC 2.4.2.-)	Peptidoglycan Biosynthesis
fig|562.1020.peg.356	CDS	Scaffold10	17672	17040	-2	-	633	Putative uncharacterized protein YrbL	- none -
fig|562.1020.peg.357	CDS	Scaffold10	17775	17888	3	+	114	hypothetical protein	- none -
fig|562.1020.peg.358	CDS	Scaffold10	18157	17885	-1	-	273	Phosphocarrier protein, nitrogen regulation associated	Lipopolysaccharide assembly cluster
fig|562.1020.peg.359	CDS	Scaffold10	19008	18154	-3	-	855	FIG000506: Predicted P-loop-containing kinase	Lipopolysaccharide assembly cluster
fig|562.1020.peg.360	CDS	Scaffold10	19545	19054	-3	-	492	PTS IIA-like nitrogen-regulatory protein PtsN	Lipopolysaccharide assembly cluster
fig|562.1020.peg.361	CDS	Scaffold10	19950	19663	-3	-	288	Ribosome hibernation protein YhbH	Lipopolysaccharide assembly cluster; Ribosome activity modulation
fig|562.1020.peg.362	CDS	Scaffold10	21406	19973	-1	-	1434	RNA polymerase sigma-54 factor RpoN	Flagellar motility; Flagellum; Lipopolysaccharide assembly cluster; Transcription initiation, bacterial sigma factors
fig|562.1020.peg.363	CDS	Scaffold10	22179	21454	-3	-	726	Lipopolysaccharide ABC transporter, ATP-binding protein LptB	KDO2-Lipid A biosynthesis; Lipopolysaccharide assembly; Lipopolysaccharide assembly cluster
fig|562.1020.peg.364	CDS	Scaffold10	22743	22186	-3	-	558	LptA, protein essential for LPS transport across the periplasm	KDO2-Lipid A biosynthesis; Lipopolysaccharide assembly; Lipopolysaccharide assembly cluster
fig|562.1020.peg.365	CDS	Scaffold10	23287	22712	-1	-	576	Uncharacterized protein YrbK clustered with lipopolysaccharide transporters	Lipopolysaccharide assembly; Lipopolysaccharide assembly cluster
fig|562.1020.peg.366	CDS	Scaffold10	23850	23284	-3	-	567	3-deoxy-D-manno-octulosonate 8-phosphate phosphatase (EC 3.1.3.45)	KDO2-Lipid A biosynthesis; Lipopolysaccharide assembly cluster
fig|562.1020.peg.367	CDS	Scaffold10	24857	23871	-2	-	987	Arabinose 5-phosphate isomerase (EC 5.3.1.13)	KDO2-Lipid A biosynthesis; Lipopolysaccharide assembly cluster
fig|562.1020.peg.368	CDS	Scaffold10	25848	24871	-3	-	978	Inner membrane protein YrbG, predicted calcium/sodium:proton antiporter	CBSS-12149.1.peg.3301; Lipopolysaccharide assembly
fig|562.1020.peg.369	CDS	Scaffold10	26058	26867	3	+	810	Uncharacterized ABC transporter, ATP-binding protein YrbF	CBSS-12149.1.peg.3301; Lipopolysaccharide assembly
fig|562.1020.peg.370	CDS	Scaffold10	26875	27657	1	+	783	Uncharacterized ABC transporter, permease component YrbE	CBSS-12149.1.peg.3301; Lipopolysaccharide assembly
fig|562.1020.peg.371	CDS	Scaffold10	27662	28213	2	+	552	Uncharacterized ABC transporter, periplasmic component YrbD	CBSS-12149.1.peg.3301; Lipopolysaccharide assembly
fig|562.1020.peg.372	CDS	Scaffold10	28232	28867	2	+	636	Uncharacterized ABC transporter, auxiliary component YrbC	CBSS-12149.1.peg.3301; Lipopolysaccharide assembly
fig|562.1020.peg.373	CDS	Scaffold10	28867	29160	1	+	294	Uncharacterized protein YrbB	CBSS-12149.1.peg.3301
fig|562.1020.peg.374	CDS	Scaffold10	29305	29574	1	+	270	YrbA protein	Broadly distributed proteins not in subsystems; CBSS-12149.1.peg.3301
fig|562.1020.peg.375	CDS	Scaffold10	29629	30888	1	+	1260	UDP-N-acetylglucosamine 1-carboxyvinyltransferase (EC 2.5.1.7)	CBSS-12149.1.peg.3301; Peptidoglycan Biosynthesis; UDP-N-acetylmuramate from Fructose-6-phosphate Biosynthesis
fig|562.1020.peg.376	CDS	Scaffold10	31214	30936	-2	-	279	Ner-like regulatory protein	- none -
fig|562.1020.peg.377	CDS	Scaffold10	32414	31443	-2	-	972	COG0142: Geranylgeranyl pyrophosphate synthase	- none -
fig|562.1020.peg.378	CDS	Scaffold10	32673	32984	3	+	312	LSU ribosomal protein L21p	CBSS-176279.3.peg.868; Ribosome LSU bacterial
fig|562.1020.peg.379	CDS	Scaffold10	33005	33262	2	+	258	LSU ribosomal protein L27p	CBSS-176279.3.peg.868; Ribosome LSU bacterial
fig|562.1020.peg.380	CDS	Scaffold10	33389	34354	2	+	966	Permease of the drug/metabolite transporter (DMT) superfamily	Queuosine-Archaeosine Biosynthesis
fig|562.1020.peg.381	CDS	Scaffold10	34370	35542	2	+	1173	GTP-binding protein Obg	CBSS-176279.3.peg.868
fig|562.1020.peg.382	CDS	Scaffold10	35679	35539	-3	-	141	hypothetical protein	- none -
fig|562.1020.peg.383	CDS	Scaffold10	37161	35728	-3	-	1434	D-alanyl-D-alanine carboxypeptidase (EC 3.4.16.4)	Metallocarboxypeptidases (EC 3.4.17.-); Murein Hydrolases; Peptidoglycan Biosynthesis
fig|562.1020.peg.384	CDS	Scaffold10	37409	37885	2	+	477	Transcription elongation factor GreA	Transcription factors bacterial
fig|562.1020.peg.385	CDS	Scaffold10	38334	38041	-3	-	294	FIG004454: RNA binding protein	- none -
fig|562.1020.peg.386	CDS	Scaffold10	38460	39089	3	+	630	Cell division protein FtsJ / Ribosomal RNA large subunit methyltransferase E (EC 2.1.1.-) ## LSU rRNA Um2552	Bacterial Cell Division; RNA methylation
fig|562.1020.peg.387	CDS	Scaffold10	39189	41123	3	+	1935	Cell division protein FtsH (EC 3.4.24.-)	Bacterial Cell Division; Cell division-ribosomal stress proteins cluster
fig|562.1020.peg.388	CDS	Scaffold10	41213	42061	2	+	849	Dihydropteroate synthase (EC 2.5.1.15)	Folate Biosynthesis
fig|562.1020.peg.389	CDS	Scaffold10	42054	43391	3	+	1338	Phosphoglucosamine mutase (EC 5.4.2.10)	Sialic Acid Metabolism; UDP-N-acetylmuramate from Fructose-6-phosphate Biosynthesis
fig|562.1020.peg.390	CDS	Scaffold10	43619	43951	2	+	333	Preprotein translocase subunit SecG (TC 3.A.5.1.1)	CBSS-331978.3.peg.2915; Murein hydrolase regulation and cell death
fig|562.1020.peg.391	CDS	Scaffold10	44619	46136	3	+	1518	Outer-membrane protein yhbX precursor	- none -
fig|562.1020.peg.392	CDS	Scaffold10	47487	46144	-3	-	1344	Argininosuccinate synthase (EC 6.3.4.5)	Arginine Biosynthesis -- gjo; Arginine Biosynthesis extended
fig|562.1020.peg.393	CDS	Scaffold10	48157	48579	1	+	423	FIG000325: clustered with transcription termination protein NusA	NusA-TFII Cluster; Transcription factors bacterial
fig|562.1020.peg.394	CDS	Scaffold10	48607	50094	1	+	1488	Transcription termination protein NusA	NusA-TFII Cluster; Transcription factors bacterial
fig|562.1020.peg.395	CDS	Scaffold10	50119	52791	1	+	2673	Translation initiation factor 2	CBSS-138119.3.peg.2719; NusA-TFII Cluster; Translation initiation factors bacterial
fig|562.1020.peg.396	CDS	Scaffold10	52955	53356	2	+	402	Ribosome-binding factor A	CBSS-138119.3.peg.2719; NusA-TFII Cluster; Translation initiation factors bacterial
fig|562.1020.peg.397	CDS	Scaffold10	53356	54300	1	+	945	tRNA pseudouridine synthase B (EC 4.2.1.70)	CBSS-138119.3.peg.2719; RNA pseudouridine syntheses; Riboflavin, FMN and FAD metabolism in plants; tRNA modification Bacteria; tRNA processing
fig|562.1020.peg.398	CDS	Scaffold10	54449	54718	2	+	270	SSU ribosomal protein S15p (S13e)	Ribosome SSU bacterial
fig|562.1020.peg.399	CDS	Scaffold10	54965	57100	2	+	2136	Polyribonucleotide nucleotidyltransferase (EC 2.7.7.8)	Bacterial RNA-metabolizing Zn-dependent hydrolases; Polyadenylation bacterial
fig|562.1020.peg.400	CDS	Scaffold10	57209	58093	2	+	885	Lipoprotein nlpI precursor	- none -
fig|562.1020.peg.401	CDS	Scaffold10	58273	60162	1	+	1890	Cold-shock DEAD-box protein A	ATP-dependent RNA helicases, bacterial
fig|562.1020.peg.402	CDS	Scaffold10	60316	61560	1	+	1245	Tryptophan-specific transport protein	- none -
fig|562.1020.peg.403	CDS	Scaffold10	62685	61678	-3	-	1008	Luciferase-like monooxygenase (EC 1.14.-.-)	- none -
fig|562.1020.peg.404	CDS	Scaffold10	63644	62766	-2	-	879	FIG139928: Putative protease	CBSS-214092.1.peg.3450
fig|562.1020.peg.405	CDS	Scaffold10	64648	63653	-1	-	996	FIG139552: Putative protease	CBSS-214092.1.peg.3450
fig|562.1020.peg.406	CDS	Scaffold10	64857	65381	3	+	525	FIG138517: Putative lipid carrier protein	CBSS-214092.1.peg.3450
fig|562.1020.peg.407	CDS	Scaffold10	65375	65878	2	+	504	FIG002208: Acetyltransferase (EC 2.3.1.-)	CBSS-214092.1.peg.3450
fig|562.1020.peg.408	CDS	Scaffold10	66146	65865	-2	-	282	FIG137864: putative endonuclease containing a URI domain	CBSS-214092.1.peg.3450
fig|562.1020.peg.409	CDS	Scaffold10	66218	66661	2	+	444	FIG01219785: hypothetical protein	- none -
fig|562.1020.peg.410	CDS	Scaffold10	67159	66641	-1	-	519	General stress protein 18	- none -
fig|562.1020.peg.411	CDS	Scaffold10	67287	67922	3	+	636	Oxidoreductase (EC 1.1.1.-)	- none -
fig|562.1020.peg.412	CDS	Scaffold10	67995	69035	3	+	1041	FIG006303: protein yraQ	- none -
fig|562.1020.peg.413	CDS	Scaffold10	69724	69149	-1	-	576	21 kDa hemolysin precursor	CBSS-160492.1.peg.550
fig|562.1020.peg.414	CDS	Scaffold10	70324	69734	-1	-	591	Phosphoheptose isomerase (EC 5.3.1.-)	CBSS-160492.1.peg.550; Capsular heptose biosynthesis; LOS core oligosaccharide biosynthesis
fig|562.1020.peg.415	CDS	Scaffold10	70739	70344	-2	-	396	Predicted endonuclease distantly related to archaeal Holliday junction resolvase	CBSS-160492.1.peg.550
fig|562.1020.peg.416	CDS	Scaffold10	72733	70697	-1	-	2037	LppC putative lipoprotein	CBSS-160492.1.peg.550
fig|562.1020.peg.417	CDS	Scaffold10	72798	73658	3	+	861	rRNA small subunit methyltransferase I	16S rRNA modification within P site of ribosome; CBSS-160492.1.peg.550; Heat shock dnaK gene cluster extended
fig|562.1020.peg.418	CDS	Scaffold10	74792	73701	-2	-	1092	FIG085450: fimbrial protein	- none -
fig|562.1020.peg.419	CDS	Scaffold10	77388	74803	-3	-	2586	type 1 fimbriae anchoring protein FimD	Type 1 pili (mannose-sensitive fimbriae, gamma-fimbriae)
fig|562.1020.peg.420	CDS	Scaffold10	78043	77348	-1	-	696	Chaperone protein fimC precursor	- none -
fig|562.1020.peg.421	CDS	Scaffold10	78707	78123	-2	-	585	Putative fimbrial-like protein	- none -
fig|562.1020.peg.422	CDS	Scaffold10	79809	79108	-3	-	702	Galactosamine-6-phosphate isomerase (galactosamine-6-phosphate deaminase) (EC 5.3.1.-)	N-Acetyl-Galactosamine and Galactosamine Utilization
fig|562.1020.peg.423	CDS	Scaffold10	80655	79864	-3	-	792	PTS system, galactosamine-specific IID component (EC 2.7.1.69)	N-Acetyl-Galactosamine and Galactosamine Utilization
fig|562.1020.peg.424	CDS	Scaffold10	81448	80645	-1	-	804	PTS system, galactosamine-specific IIC component (EC 2.7.1.69)	N-Acetyl-Galactosamine and Galactosamine Utilization
fig|562.1020.peg.425	CDS	Scaffold10	81963	81487	-3	-	477	PTS system, galactosamine-specific IIB component (EC 2.7.1.69)	N-Acetyl-Galactosamine and Galactosamine Utilization
fig|562.1020.peg.426	CDS	Scaffold10	82990	82130	-1	-	861	Tagatose 1,6-bisphosphate aldolase (EC 4.1.2.40)	N-Acetyl-Galactosamine and Galactosamine Utilization
fig|562.1020.peg.427	CDS	Scaffold10	84157	83003	-1	-	1155	Galactosamine-6-phosphate isomerase (EC 5.3.1.-)	N-Acetyl-Galactosamine and Galactosamine Utilization
fig|562.1020.peg.428	CDS	Scaffold10	85641	84508	-3	-	1134	N-acetylgalactosamine-6-phosphate deacetylase (EC 3.5.1.25)	N-Acetyl-Galactosamine and Galactosamine Utilization
fig|562.1020.peg.429	CDS	Scaffold10	86072	85638	-2	-	435	PTS system, N-acetylgalactosamine- and galactosamine-specific IIA component (EC 2.7.1.69)	N-Acetyl-Galactosamine and Galactosamine Utilization
fig|562.1020.peg.430	CDS	Scaffold10	86968	86090	-1	-	879	PTS system, N-acetylgalactosamine-specific IID component (EC 2.7.1.69)	N-Acetyl-Galactosamine and Galactosamine Utilization
fig|562.1020.peg.431	CDS	Scaffold10	87737	86958	-2	-	780	PTS system, N-acetylgalactosamine-specific IIC component (EC 2.7.1.69)	N-Acetyl-Galactosamine and Galactosamine Utilization
fig|562.1020.peg.432	CDS	Scaffold10	88221	87748	-3	-	474	PTS system, N-acetylgalactosamine-specific IIB component (EC 2.7.1.69)	N-Acetyl-Galactosamine and Galactosamine Utilization
fig|562.1020.peg.433	CDS	Scaffold10	89524	88244	-1	-	1281	Tagatose-6-phosphate kinase AgaZ (EC 2.7.1.144)	N-Acetyl-Galactosamine and Galactosamine Utilization
fig|562.1020.peg.434	CDS	Scaffold10	89773	90582	1	+	810	Transcriptional repressor of aga operon	N-Acetyl-Galactosamine and Galactosamine Utilization
fig|562.1020.peg.435	CDS	Scaffold10	91101	90637	-3	-	459	Uncharacterized protein yhaV	- none -
fig|562.1020.peg.436	CDS	Scaffold10	91241	91101	-2	-	141	HtrA suppressor protein	- none -
fig|562.1020.peg.437	CDS	Scaffold10	93155	91584	-2	-	1572	D-galactarate dehydratase (EC 4.2.1.42)	D-Galacturonate and D-Glucuronate Utilization; D-galactarate, D-glucarate and D-glycerate catabolism; D-galactarate, D-glucarate and D-glycerate catabolism - gjo
fig|562.1020.peg.438	CDS	Scaffold10	93508	93383	-1	-	126	FIG00642497: hypothetical protein	- none -
fig|562.1020.peg.439	CDS	Scaffold10	93529	94863	1	+	1335	D-galactarate permease @ D-glucarate permease	D-galactarate, D-glucarate and D-glycerate catabolism; D-galactarate, D-glucarate and D-glycerate catabolism; D-galactarate, D-glucarate and D-glycerate catabolism - gjo; D-galactarate, D-glucarate and D-glycerate catabolism - gjo
fig|562.1020.peg.440	CDS	Scaffold10	94879	95649	1	+	771	2-dehydro-3-deoxyglucarate aldolase (EC 4.1.2.20)	D-galactarate, D-glucarate and D-glycerate catabolism; D-galactarate, D-glucarate and D-glycerate catabolism - gjo; Glycerate metabolism
fig|562.1020.peg.441	CDS	Scaffold10	95670	96569	3	+	900	2-hydroxy-3-oxopropionate reductase (EC 1.1.1.60)	Allantoin Utilization; D-galactarate, D-glucarate and D-glycerate catabolism; D-galactarate, D-glucarate and D-glycerate catabolism - gjo; Glycerate metabolism
fig|562.1020.peg.442	CDS	Scaffold10	96666	97811	3	+	1146	Glycerate-2-kinase (EC 2.7.1.165)	D-galactarate, D-glucarate and D-glycerate catabolism - gjo
fig|562.1020.peg.443	CDS	Scaffold10	98379	98495	3	+	117	hypothetical protein	- none -
fig|562.1020.peg.444	CDS	Scaffold10	98590	98742	1	+	153	FIG01068157: hypothetical protein	- none -
fig|562.1020.peg.445	CDS	Scaffold10	100009	98822	-1	-	1188	FIG00638045: hypothetical protein	- none -
fig|562.1020.peg.446	CDS	Scaffold10	100570	100031	-1	-	540	orf, hypothetical protein	- none -
fig|562.1020.peg.447	CDS	Scaffold10	100607	100744	2	+	138	FIG00643314: hypothetical protein	- none -
fig|562.1020.peg.448	CDS	Scaffold10	101170	100826	-1	-	345	Threonine catabolic operon transcriptional activator TdcR	Threonine anaerobic catabolism gene cluster; Threonine degradation
fig|562.1020.peg.449	CDS	Scaffold10	101359	102297	1	+	939	Threonine catabolic operon transcriptional activator TdcA	LysR-family proteins in Escherichia coli; LysR-family proteins in Salmonella enterica Typhimurium; Threonine anaerobic catabolism gene cluster
fig|562.1020.peg.450	CDS	Scaffold10	102396	103385	3	+	990	Threonine dehydratase, catabolic (EC 4.3.1.19)	Branched-Chain Amino Acid Biosynthesis; Glycine and Serine Utilization; Threonine anaerobic catabolism gene cluster; Threonine degradation
fig|562.1020.peg.451	CDS	Scaffold10	103407	104738	3	+	1332	L-threonine transporter, anaerobically inducible	Threonine anaerobic catabolism gene cluster; Threonine degradation
fig|562.1020.peg.452	CDS	Scaffold10	104764	105972	1	+	1209	Acetate kinase (EC 2.7.2.1) @ Propionate kinase (EC 2.7.2.15)	CBSS-257314.1.peg.752; Ethanolamine utilization; Fermentations: Lactate; Fermentations: Mixed acid; Pyruvate metabolism II: acetyl-CoA, acetogenesis from pyruvate; Threonine anaerobic catabolism gene cluster; Threonine anaerobic catabolism gene cluster
fig|562.1020.peg.453	CDS	Scaffold10	106006	108300	1	+	2295	2-ketobutyrate formate-lyase (EC 2.3.1.-) / Pyruvate formate-lyase (EC 2.3.1.54)	Butanol Biosynthesis; Fermentations: Mixed acid; Threonine anaerobic catabolism gene cluster
fig|562.1020.peg.454	CDS	Scaffold10	108314	108703	2	+	390	Hypothetical protein TdcF in cluster with anaerobic degradation of L-threonine to propionate	Threonine anaerobic catabolism gene cluster
fig|562.1020.peg.455	CDS	Scaffold10	108841	110139	1	+	1299	L-serine dehydratase (EC 4.3.1.17)	Glycine and Serine Utilization; Pyruvate Alanine Serine Interconversions
fig|562.1020.peg.456	CDS	Scaffold10	110415	111746	3	+	1332	Serine transporter	Glycine and Serine Utilization; Pyruvate Alanine Serine Interconversions; Threonine anaerobic catabolism gene cluster
fig|562.1020.peg.457	CDS	Scaffold10	111774	112582	3	+	810	Putative inner membrane protein	- none -
fig|562.1020.peg.458	CDS	Scaffold10	113385	113218	-3	-	168	Uncharacterized protein YhaL	Conserved cluster in Enterobacteriaceae downstream from YqjA, a DedA family protein
fig|562.1020.peg.459	CDS	Scaffold10	114007	113405	-1	-	603	Pirin-like protein YhaK	Conserved cluster in Enterobacteriaceae downstream from YqjA, a DedA family protein
fig|562.1020.peg.460	CDS	Scaffold10	114211	115107	1	+	897	LysR-family transcriptional regulator YhaJ	Conserved cluster in Enterobacteriaceae downstream from YqjA, a DedA family protein; LysR-family proteins in Escherichia coli; LysR-family proteins in Salmonella enterica Typhimurium
fig|562.1020.peg.461	CDS	Scaffold10	115514	115158	-2	-	357	Inner membrane protein YhaI	Conserved cluster in Enterobacteriaceae downstream from YqjA, a DedA family protein
fig|562.1020.peg.462	CDS	Scaffold10	116121	115756	-3	-	366	hypothetical protein	- none -
fig|562.1020.peg.463	CDS	Scaffold10	117390	116404	-3	-	987	Glutathione S-transferase, omega (EC 2.5.1.18)	Conserved cluster in Enterobacteriaceae downstream from YqjA, a DedA family protein; Glutathione: Non-redox reactions
fig|562.1020.peg.464	CDS	Scaffold10	117942	117460	-3	-	483	Inner membrane protein YqjF	Conserved cluster in Enterobacteriaceae downstream from YqjA, a DedA family protein
fig|562.1020.peg.465	CDS	Scaffold10	118337	118038	-2	-	300	Inner membrane protein YqjK	Conserved cluster in Enterobacteriaceae downstream from YqjA, a DedA family protein
fig|562.1020.peg.466	CDS	Scaffold10	118731	118327	-3	-	405	Inner membrane protein YqjE	Conserved cluster in Enterobacteriaceae downstream from YqjA, a DedA family protein
fig|562.1020.peg.467	CDS	Scaffold10	119039	118734	-2	-	306	Uncharacterized membrane protein YqjD	Conserved cluster in Enterobacteriaceae downstream from YqjA, a DedA family protein
fig|562.1020.peg.468	CDS	Scaffold10	119445	118997	-3	-	450	Periplasmic protein YqjC	Conserved cluster in Enterobacteriaceae downstream from YqjA, a DedA family protein
fig|562.1020.peg.469	CDS	Scaffold10	119960	119592	-2	-	369	Uncharacterized protein YqjB	Conserved cluster in Enterobacteriaceae downstream from YqjA, a DedA family protein
fig|562.1020.peg.470	CDS	Scaffold10	120641	119979	-2	-	663	DedA family inner membrane protein YqjA	Conserved cluster in Enterobacteriaceae downstream from YqjA, a DedA family protein; DedA family of inner membrane proteins
fig|562.1020.peg.471	CDS	Scaffold10	120687	120800	3	+	114	hypothetical protein	- none -
fig|562.1020.peg.472	CDS	Scaffold10	120961	120830	-1	-	132	FIG00640753: hypothetical protein	- none -
fig|562.1020.peg.473	CDS	Scaffold10	121762	120986	-1	-	777	Hexuronate utilization operon transcriptional repressor ExuR	D-Galacturonate and D-Glucuronate Utilization
fig|562.1020.peg.474	CDS	Scaffold10	123190	121892	-1	-	1299	Hexuronate transporter	D-Galacturonate and D-Glucuronate Utilization
fig|562.1020.peg.475	CDS	Scaffold10	123673	125085	1	+	1413	Uronate isomerase (EC 5.3.1.12)	D-Galacturonate and D-Glucuronate Utilization
fig|562.1020.peg.476	CDS	Scaffold10	125100	126587	3	+	1488	Altronate hydrolase (EC 4.2.1.7)	D-Galacturonate and D-Glucuronate Utilization
fig|562.1020.peg.477	CDS	Scaffold10	126670	127221	1	+	552	Inner membrane protein ygjV	- none -
fig|562.1020.peg.478	CDS	Scaffold10	128470	127226	-1	-	1245	Sodium:dicarboxylate symporter	- none -
fig|562.1020.peg.479	CDS	Scaffold10	128929	128675	-1	-	255	FIG00640587: hypothetical protein	- none -
fig|562.1020.peg.480	CDS	Scaffold10	130051	129086	-1	-	966	Integral membrane protein TerC	- none -
fig|562.1020.peg.481	CDS	Scaffold10	131320	130334	-1	-	987	Possible oxidoreductase	- none -
fig|562.1020.peg.482	CDS	Scaffold10	132091	131399	-1	-	693	SanA protein	- none -
fig|562.1020.peg.483	CDS	Scaffold10	132671	132168	-2	-	504	COG1451: Predicted metal-dependent hydrolase	- none -
fig|562.1020.peg.484	CDS	Scaffold10	132756	133892	3	+	1137	23S rRNA (guanine-N-2-) -methyltransferase rlmG (EC 2.1.1.-)	RNA methylation
fig|562.1020.peg.485	CDS	Scaffold10	134176	134490	1	+	315	FIG00639506: hypothetical protein	- none -
fig|562.1020.peg.486	CDS	Scaffold10	134487	134903	3	+	417	Putative cytoplasmic protein	- none -
fig|562.1020.peg.487	CDS	Scaffold10	136966	134948	-1	-	2019	2,4-dienoyl-CoA reductase [NADPH] (EC 1.3.1.34)	- none -
fig|562.1020.peg.488	CDS	Scaffold10	137343	137230	-3	-	114	FIG00638016: hypothetical protein	- none -
fig|562.1020.peg.489	CDS	Scaffold10	139743	137392	-3	-	2352	Putative isomerase	- none -
fig|562.1020.peg.490	CDS	Scaffold10	140830	139760	-1	-	1071	FIG00639150: hypothetical protein	- none -
fig|562.1020.peg.491	CDS	Scaffold10	142397	140964	-2	-	1434	Putative oxidoreductase	- none -
fig|562.1020.peg.492	CDS	Scaffold10	142909	142460	-1	-	450	Evolved beta-D-galactosidase, beta subunit	Lactose utilization
fig|562.1020.peg.493	CDS	Scaffold10	145998	142906	-3	-	3093	Evolved beta-D-galactosidase, alpha subunit	Lactose utilization
fig|562.1020.peg.494	CDS	Scaffold10	147165	146182	-3	-	984	Evolved beta-D-galactosidase transcriptional repressor	Lactose utilization
fig|562.1020.peg.495	CDS	Scaffold10	147384	147716	3	+	333	tRNA-binding protein YgjH	tRNA aminoacylation, Met
fig|562.1020.peg.496	CDS	Scaffold10	149047	147758	-1	-	1290	Putrescine aminotransferase (EC 2.6.1.82)	Arginine and Ornithine Degradation; Putrescine utilization pathways
fig|562.1020.peg.497	CDS	Scaffold10	149279	149073	-2	-	207	FIG00643364: hypothetical protein	- none -
fig|562.1020.peg.498	CDS	Scaffold10	149555	151075	2	+	1521	Aerotaxis sensor receptor protein	Bacterial Chemotaxis
fig|562.1020.peg.499	CDS	Scaffold10	151852	151229	-1	-	624	Transcriptional regulator, PadR family	CBSS-1352.1.peg.856
fig|562.1020.peg.500	CDS	Scaffold10	152140	152904	1	+	765	iron-chelator utilization protein	Ton and Tol transport systems
fig|562.1020.peg.501	CDS	Scaffold10	153201	154517	3	+	1317	COG0582: Integrase	- none -
fig|562.1020.peg.502	CDS	Scaffold10	154662	155243	3	+	582	hypothetical protein	- none -
fig|562.1020.peg.503	CDS	Scaffold10	156630	155326	-3	-	1305	COG0042: tRNA-dihydrouridine synthase	- none -
fig|562.1020.peg.504	CDS	Scaffold10	158000	158746	2	+	747	hypothetical protein	- none -
fig|562.1020.peg.505	CDS	Scaffold10	159028	159528	1	+	501	DNA-binding protein	- none -
fig|562.1020.peg.506	CDS	Scaffold10	159910	160362	1	+	453	FIG00642280: hypothetical protein	- none -
fig|562.1020.peg.507	CDS	Scaffold101	650	369	-2	-	282	hypothetical protein	- none -
fig|562.1020.peg.508	CDS	Scaffold101	1012	1125	1	+	114	hypothetical protein	- none -
fig|562.1020.peg.509	CDS	Scaffold102	820	1080	1	+	261	Colicin immunity protein/pyocin immunity protein	- none -
fig|562.1020.peg.510	CDS	Scaffold103	1008	148	-3	-	861	Beta-lactamase (EC 3.5.2.6)	Beta-lactamase
fig|562.1020.peg.511	CDS	Scaffold104	1013	24	-2	-	990	Mobile element protein	- none -
fig|562.1020.peg.512	CDS	Scaffold105	151	8	-1	-	144	hypothetical protein	- none -
fig|562.1020.peg.513	CDS	Scaffold105	160	276	1	+	117	hypothetical protein	- none -
fig|562.1020.peg.514	CDS	Scaffold105	562	353	-1	-	210	hypothetical protein	- none -
fig|562.1020.peg.515	CDS	Scaffold106	35	565	2	+	531	putative P4-type integrase	- none -
fig|562.1020.peg.516	CDS	Scaffold107	14	526	2	+	513	Phage tail fiber protein	Phage tail fiber proteins
fig|562.1020.peg.517	CDS	Scaffold108	78	1001	3	+	924	Mobile element protein	- none -
fig|562.1020.peg.518	CDS	Scaffold109	6	500	3	+	495	Side tail fiber protein homolog from lambdoid prophage e14 (Fragment)	- none -
fig|562.1020.peg.519	CDS	Scaffold11	2383	269	-1	-	2115	Translation elongation factor G	Translation elongation factor G family
fig|562.1020.peg.520	CDS	Scaffold11	2950	2480	-1	-	471	SSU ribosomal protein S7p (S5e)	Ribosome SSU bacterial
fig|562.1020.peg.521	CDS	Scaffold11	3421	3047	-1	-	375	SSU ribosomal protein S12p (S23e)	Ribosomal protein S12p Asp methylthiotransferase; Ribosome SSU bacterial
fig|562.1020.peg.522	CDS	Scaffold11	3834	3547	-3	-	288	tRNA 5-methylaminomethyl-2-thiouridine synthase TusB	mnm5U34 biosynthesis bacteria; tRNA modification Bacteria
fig|562.1020.peg.523	CDS	Scaffold11	4201	3842	-1	-	360	tRNA 5-methylaminomethyl-2-thiouridine synthase TusC	CBSS-326442.4.peg.1852; mnm5U34 biosynthesis bacteria; tRNA modification Bacteria
fig|562.1020.peg.524	CDS	Scaffold11	4587	4201	-3	-	387	tRNA 5-methylaminomethyl-2-thiouridine synthase TusD	CBSS-326442.4.peg.1852; mnm5U34 biosynthesis bacteria; tRNA modification Bacteria
fig|562.1020.peg.525	CDS	Scaffold11	5309	4587	-2	-	723	YheO-like PAS domain	- none -
fig|562.1020.peg.526	CDS	Scaffold11	6288	5476	-3	-	813	FKBP-type peptidyl-prolyl cis-trans isomerase FkpA precursor (EC 5.2.1.8)	Peptidyl-prolyl cis-trans isomerase; Potassium homeostasis
fig|562.1020.peg.527	CDS	Scaffold11	6524	6727	2	+	204	Protein slyX	- none -
fig|562.1020.peg.528	CDS	Scaffold11	7366	6776	-1	-	591	FKBP-type peptidyl-prolyl cis-trans isomerase SlyD (EC 5.2.1.8)	G3E family of P-loop GTPases (metallocenter biosynthesis); Peptidyl-prolyl cis-trans isomerase; Potassium homeostasis
fig|562.1020.peg.529	CDS	Scaffold11	7661	7461	-2	-	201	Putative cytoplasmic protein ,probably associated with Glutathione-regulated potassium-efflux	Potassium homeostasis
fig|562.1020.peg.530	CDS	Scaffold11	9476	7671	-2	-	1806	Glutathione-regulated potassium-efflux system protein KefB	Glutathione-regulated potassium-efflux system and associated functions
fig|562.1020.peg.531	CDS	Scaffold11	10030	9476	-1	-	555	Glutathione-regulated potassium-efflux system ancillary protein KefG	Glutathione-regulated potassium-efflux system and associated functions; Potassium homeostasis
fig|562.1020.peg.532	CDS	Scaffold11	10158	12071	3	+	1914	Glutathione-regulated potassium-efflux system ATP-binding protein	Glutathione-regulated potassium-efflux system and associated functions; Potassium homeostasis
fig|562.1020.peg.533	CDS	Scaffold11	12071	13093	2	+	1023	Hydrolase, alpha/beta fold family functionally coupled to Phosphoribulokinase	cAMP signaling in bacteria
fig|562.1020.peg.534	CDS	Scaffold11	13087	13305	1	+	219	FIG01199774: hypothetical protein	- none -
fig|562.1020.peg.535	CDS	Scaffold11	13359	14228	3	+	870	Phosphoribulokinase (EC 2.7.1.19) homolog, function unknown	- none -
fig|562.1020.peg.536	CDS	Scaffold11	14687	14283	-2	-	405	OsmC/Ohr family protein	- none -
fig|562.1020.peg.537	CDS	Scaffold11	14989	15621	1	+	633	Cyclic AMP receptor protein	CytR regulation; cAMP signaling in bacteria
fig|562.1020.peg.538	CDS	Scaffold11	15672	17762	3	+	2091	FIG00638035: hypothetical protein	- none -
fig|562.1020.peg.539	CDS	Scaffold11	19049	17829	-2	-	1221	Acetylornithine aminotransferase (EC 2.6.1.11) / N-succinyl-L,L-diaminopimelate aminotransferase (EC 2.6.1.17)	Arginine Biosynthesis -- gjo; Arginine Biosynthesis extended; Lysine Biosynthesis DAP Pathway; Lysine Biosynthesis DAP Pathway, GJO scratch
fig|562.1020.peg.540	CDS	Scaffold11	19698	19135	-3	-	564	Para-aminobenzoate synthase, amidotransferase component (EC 2.6.1.85) # PabAb	Chorismate: Intermediate for synthesis of Tryptophan, PAPA antibiotics, PABA, 3-hydroxyanthranilate and more.; Folate Biosynthesis; Tryptophan synthesis
fig|562.1020.peg.541	CDS	Scaffold11	20332	19730	-1	-	603	Cell filamentation protein fic	- none -
fig|562.1020.peg.542	CDS	Scaffold11	21166	20594	-1	-	573	Peptidyl-prolyl cis-trans isomerase PpiA precursor (EC 5.2.1.8)	Peptidyl-prolyl cis-trans isomerase
fig|562.1020.peg.543	CDS	Scaffold11	21456	21310	-3	-	147	FIG00638259: hypothetical protein	- none -
fig|562.1020.peg.544	CDS	Scaffold11	21437	22618	2	+	1182	TsgA protein homolog	Uptake of selenate and selenite
fig|562.1020.peg.545	CDS	Scaffold11	22880	25423	2	+	2544	Nitrite reductase [NAD(P)H] large subunit (EC 1.7.1.4)	Nitrate and nitrite ammonification
fig|562.1020.peg.546	CDS	Scaffold11	25420	25746	1	+	327	Nitrite reductase [NAD(P)H] small subunit (EC 1.7.1.4)	Nitrate and nitrite ammonification
fig|562.1020.peg.547	CDS	Scaffold11	25873	26679	1	+	807	Nitrite transporter NirC	Nitrate and nitrite ammonification
fig|562.1020.peg.548	CDS	Scaffold11	26698	28071	1	+	1374	Siroheme synthase / Precorrin-2 oxidase (EC 1.3.1.76) / Sirohydrochlorin ferrochelatase (EC 4.99.1.4) / Uroporphyrinogen-III methyltransferase (EC 2.1.1.107)	Coenzyme B12 biosynthesis; Heme and Siroheme Biosynthesis; Heme and Siroheme Biosynthesis; Heme and Siroheme Biosynthesis
fig|562.1020.peg.549	CDS	Scaffold11	28318	28485	1	+	168	putative outer membrane lipoprotein	- none -
fig|562.1020.peg.550	CDS	Scaffold11	28781	30118	2	+	1338	Fructoselysine transporter FrlA, cationic amino acid permease	Fructoselysine (Amadori product) utilization pathway
fig|562.1020.peg.551	CDS	Scaffold11	30139	31161	1	+	1023	Fructoselysine 6-phosphate deglycase (EC 3.5.-.-)	Fructoselysine (Amadori product) utilization pathway
fig|562.1020.peg.552	CDS	Scaffold11	31211	32041	2	+	831	Fructoselysine 3-epimerase	Fructoselysine (Amadori product) utilization pathway
fig|562.1020.peg.553	CDS	Scaffold11	32038	32823	1	+	786	Fructoselysine kinase (EC 2.7.1.-)	Fructoselysine (Amadori product) utilization pathway
fig|562.1020.peg.554	CDS	Scaffold11	32923	33654	1	+	732	Transcriptional regulator of fructoselysine utilization operon FrlR	Fructoselysine (Amadori product) utilization pathway
fig|562.1020.peg.555	CDS	Scaffold11	34891	33806	-1	-	1086	Aspartate aminotransferase family	Cluster with phosphopentomutase paralog
fig|562.1020.peg.556	CDS	Scaffold11	36207	34903	-3	-	1305	FIG006427: Putative transport system permease protein	Cluster with phosphopentomutase paralog
fig|562.1020.peg.557	CDS	Scaffold11	36572	36219	-2	-	354	FIG128630: Hypothetical protein	Cluster with phosphopentomutase paralog
fig|562.1020.peg.558	CDS	Scaffold11	37461	36583	-3	-	879	Phosphotriesterase like protein	Cluster with phosphopentomutase paralog
fig|562.1020.peg.559	CDS	Scaffold11	38684	37458	-2	-	1227	Phosphopentomutase like (EC 5.4.2.7)	Cluster with phosphopentomutase paralog
fig|562.1020.peg.560	CDS	Scaffold11	39847	38684	-1	-	1164	Protein containing an Alanine Racemase Domain	Cluster with phosphopentomutase paralog
fig|562.1020.peg.561	CDS	Scaffold11	40293	39931	-3	-	363	Protein containing PTS-regulatory domain	Cluster with phosphopentomutase paralog
fig|562.1020.peg.562	CDS	Scaffold11	41215	40310	-1	-	906	Hypothetical protein YhfZ	Cluster with phosphopentomutase paralog
fig|562.1020.peg.563	CDS	Scaffold11	41486	41241	-2	-	246	FIG00644795: hypothetical protein	- none -
fig|562.1020.peg.564	CDS	Scaffold11	42509	41505	-2	-	1005	Tryptophanyl-tRNA synthetase (EC 6.1.1.2)	tRNA aminoacylation, Trp
fig|562.1020.peg.565	CDS	Scaffold11	43260	42502	-3	-	759	Phosphoglycolate phosphatase (EC 3.1.3.18)	2-phosphoglycolate salvage; Glycolate, glyoxylate interconversions
fig|562.1020.peg.566	CDS	Scaffold11	43930	43253	-1	-	678	Ribulose-phosphate 3-epimerase (EC 5.1.3.1)	Pentose phosphate pathway; Riboflavin synthesis cluster
fig|562.1020.peg.567	CDS	Scaffold11	44784	43948	-3	-	837	Methyl-directed repair DNA adenine methylase (EC 2.1.1.72)	DNA repair, bacterial; Shikimate kinase containing cluster
fig|562.1020.peg.568	CDS	Scaffold11	46177	44891	-1	-	1287	DamX, an inner membrane protein involved in bile resistance	Shikimate kinase containing cluster
fig|562.1020.peg.569	CDS	Scaffold11	47357	46269	-2	-	1089	3-dehydroquinate synthase (EC 4.2.3.4)	Chorismate Synthesis; Common Pathway For Synthesis of Aromatic Compounds (DAHP synthase to chorismate); Shikimate kinase containing cluster; Type IV pilus
fig|562.1020.peg.570	CDS	Scaffold11	48091	47414	-1	-	678	Shikimate kinase I (EC 2.7.1.71)	Chorismate Synthesis; Common Pathway For Synthesis of Aromatic Compounds (DAHP synthase to chorismate); Shikimate kinase containing cluster
fig|562.1020.peg.571	CDS	Scaffold11	49496	48336	-2	-	1161	Type IV pilus biogenesis protein PilQ	Type IV pilus
fig|562.1020.peg.572	CDS	Scaffold11	49890	49486	-3	-	405	Type IV pilus biogenesis protein PilP	Type IV pilus
fig|562.1020.peg.573	CDS	Scaffold11	50314	49880	-1	-	435	Type IV pilus biogenesis protein PilO	Type IV pilus
fig|562.1020.peg.574	CDS	Scaffold11	50843	50304	-2	-	540	Type IV pilus biogenesis protein PilN	Type IV pilus
fig|562.1020.peg.575	CDS	Scaffold11	51622	50843	-1	-	780	Type IV pilus biogenesis protein PilM	Type IV pilus
fig|562.1020.peg.576	CDS	Scaffold11	51742	54294	1	+	2553	Multimodular transpeptidase-transglycosylase (EC 2.4.1.129) (EC 3.4.-.-)	Peptidoglycan Biosynthesis; Type IV pilus
fig|562.1020.peg.577	CDS	Scaffold11	55020	54460	-3	-	561	ADP compounds hydrolase NudE (EC 3.6.1.-)	Nudix proteins (nucleoside triphosphate hydrolases)
fig|562.1020.peg.578	CDS	Scaffold11	55340	57475	2	+	2136	IgaA: a membrane protein that prevents overactivation of the Rcs regulatory system	CBSS-584.1.peg.3382
fig|562.1020.peg.579	CDS	Scaffold11	57540	58208	3	+	669	FIG001957: putative hydrolase	CBSS-584.1.peg.3382
fig|562.1020.peg.580	CDS	Scaffold11	58219	58620	1	+	402	Ribosome-associated heat shock protein implicated in the recycling of the 50S subunit (S4 paralog)	CBSS-584.1.peg.3382; Cell division-ribosomal stress proteins cluster; DNA replication cluster 1; Heat shock dnaK gene cluster extended
fig|562.1020.peg.581	CDS	Scaffold11	58645	59523	1	+	879	33 kDa chaperonin (Heat shock protein 33) (HSP33)	CBSS-584.1.peg.3382
fig|562.1020.peg.582	CDS	Scaffold11	61310	59586	-2	-	1725	Putative transport protein	- none -
fig|562.1020.peg.583	CDS	Scaffold11	61435	61316	-1	-	120	FIG00638818: hypothetical protein	- none -
fig|562.1020.peg.584	CDS	Scaffold11	61517	61386	-2	-	132	FIG00638525: hypothetical protein	- none -
fig|562.1020.peg.585	CDS	Scaffold11	61689	63311	3	+	1623	Phosphoenolpyruvate carboxykinase [ATP] (EC 4.1.1.49)	CBSS-584.1.peg.3382; Pyruvate metabolism I: anaplerotic reactions, PEP
fig|562.1020.peg.586	CDS	Scaffold11	64730	63387	-2	-	1344	Osmolarity sensory histidine kinase EnvZ	- none -
fig|562.1020.peg.587	CDS	Scaffold11	65455	64736	-1	-	720	Two-component system response regulator OmpR	- none -
fig|562.1020.peg.588	CDS	Scaffold11	65683	66159	1	+	477	Transcription elongation factor GreB	CBSS-243265.1.peg.198; Transcription factors bacterial
fig|562.1020.peg.589	CDS	Scaffold11	66256	68577	1	+	2322	Transcription accessory protein (S1 RNA-binding domain)	CBSS-243265.1.peg.198; Cell division-ribosomal stress proteins cluster; Transcription factors bacterial
fig|562.1020.peg.590	CDS	Scaffold11	68543	68704	2	+	162	hypothetical protein	- none -
fig|562.1020.peg.591	CDS	Scaffold11	69015	69242	3	+	228	Ferrous iron transport protein A	- none -
fig|562.1020.peg.592	CDS	Scaffold11	69259	71580	1	+	2322	Ferrous iron transport protein B	- none -
fig|562.1020.peg.593	CDS	Scaffold11	71580	71816	3	+	237	Ferrous iron-sensisng transcriptional regulator FeoC	- none -
fig|562.1020.peg.594	CDS	Scaffold11	72019	72897	1	+	879	Putative transposase, YhgA family protein	- none -
fig|562.1020.peg.595	CDS	Scaffold11	73615	72926	-1	-	690	Biotin synthesis protein BioH	Biotin biosynthesis; Biotin biosynthesis Experimental; Biotin synthesis cluster
fig|562.1020.peg.596	CDS	Scaffold11	73580	73729	2	+	150	hypothetical protein	- none -
fig|562.1020.peg.597	CDS	Scaffold11	73770	74417	3	+	648	Competence protein F homolog, phosphoribosyltransferase domain; protein YhgH required for utilization of DNA as sole source of carbon and energy	Biotin biosynthesis Experimental; CBSS-216591.1.peg.168
fig|562.1020.peg.598	CDS	Scaffold11	74476	75051	1	+	576	NfuA Fe-S protein maturation	Biotin biosynthesis Experimental
fig|562.1020.peg.599	CDS	Scaffold11	75411	76727	3	+	1317	High-affinity gluconate transporter GntT	D-gluconate and ketogluconates metabolism
fig|562.1020.peg.600	CDS	Scaffold11	78922	76838	-1	-	2085	4-alpha-glucanotransferase (amylomaltase) (EC 2.4.1.25)	Glycogen metabolism; Glycogen metabolism cluster; Maltose and Maltodextrin Utilization; Maltose utilization cluster
fig|562.1020.peg.601	CDS	Scaffold11	81325	78932	-1	-	2394	Maltodextrin phosphorylase (EC 2.4.1.1)	Glycogen metabolism; Maltose and Maltodextrin Utilization; Maltose utilization cluster
fig|562.1020.peg.602	CDS	Scaffold11	81937	84642	1	+	2706	Transcriptional activator of maltose regulon, MalT	Maltose and Maltodextrin Utilization; Maltose utilization cluster
fig|562.1020.peg.603	CDS	Scaffold11	85701	84685	-3	-	1017	RNA 3&#39;-terminal phosphate cyclase (EC 6.5.1.4)	RNA 3&#39;-terminal phosphate cyclase; tRNA splicing
fig|562.1020.peg.604	CDS	Scaffold11	86931	85705	-3	-	1227	RNA-2&#39;,3&#39;-PO4:RNA-5&#39;-OH ligase	RNA 3&#39;-terminal phosphate cyclase; tRNA modification Archaea; tRNA splicing
fig|562.1020.peg.605	CDS	Scaffold11	87120	88718	3	+	1599	Transcriptional regulatory protein RtcR	RNA 3&#39;-terminal phosphate cyclase
fig|562.1020.peg.606	CDS	Scaffold11	89458	88700	-1	-	759	Glycerol-3-phosphate regulon repressor, DeoR family	Glycerol and Glycerol-3-phosphate Uptake and Utilization
fig|562.1020.peg.607	CDS	Scaffold11	90305	89475	-2	-	831	GlpG protein (membrane protein of glp regulon)	Glycerol and Glycerol-3-phosphate Uptake and Utilization
fig|562.1020.peg.608	CDS	Scaffold11	90676	90350	-1	-	327	Thiosulfate sulfurtransferase GlpE (EC 2.8.1.1)	Glycerol and Glycerol-3-phosphate Uptake and Utilization; Single-Rhodanese-domain proteins
fig|562.1020.peg.609	CDS	Scaffold11	90866	92371	2	+	1506	Aerobic glycerol-3-phosphate dehydrogenase (EC 1.1.5.3)	Glycerol and Glycerol-3-phosphate Uptake and Utilization; Glycerolipid and Glycerophospholipid Metabolism in Bacteria; Respiratory dehydrogenases 1; Respiratory dehydrogenases 1
fig|562.1020.peg.610	CDS	Scaffold11	92768	92577	-2	-	192	hypothetical protein	- none -
fig|562.1020.peg.611	CDS	Scaffold11	92767	92886	1	+	120	FIG00639392: hypothetical protein	- none -
fig|562.1020.peg.612	CDS	Scaffold11	95434	92987	-1	-	2448	Glycogen phosphorylase (EC 2.4.1.1)	Glycogen metabolism; Glycogen metabolism cluster; Maltose and Maltodextrin Utilization
fig|562.1020.peg.613	CDS	Scaffold11	96886	95453	-1	-	1434	Glycogen synthase, ADP-glucose transglucosylase (EC 2.4.1.21)	Glycogen metabolism; Glycogen metabolism cluster
fig|562.1020.peg.614	CDS	Scaffold11	98181	96886	-3	-	1296	Glucose-1-phosphate adenylyltransferase (EC 2.7.7.27)	Glycogen metabolism; Glycogen metabolism cluster
fig|562.1020.peg.615	CDS	Scaffold11	100172	98199	-2	-	1974	Glycogen debranching enzyme (EC 3.2.1.-)	Glycogen metabolism; Glycogen metabolism cluster; Trehalose Biosynthesis
fig|562.1020.peg.616	CDS	Scaffold11	102355	100169	-1	-	2187	1,4-alpha-glucan (glycogen) branching enzyme, GH-13-type (EC 2.4.1.18)	Glycogen metabolism; Glycogen metabolism cluster; Trehalose Biosynthesis
fig|562.1020.peg.617	CDS	Scaffold11	103731	102628	-3	-	1104	Aspartate-semialdehyde dehydrogenase (EC 1.2.1.11)	Lysine Biosynthesis DAP Pathway; Lysine Biosynthesis DAP Pathway, GJO scratch; Threonine and Homoserine Biosynthesis
fig|562.1020.peg.618	CDS	Scaffold11	103923	104516	3	+	594	Multiple antibiotic resistance protein marC	- none -
fig|562.1020.peg.619	CDS	Scaffold11	105913	104573	-1	-	1341	Low-affinity gluconate/H+ symporter GntU	D-gluconate and ketogluconates metabolism
fig|562.1020.peg.620	CDS	Scaffold11	106405	105917	-1	-	489	Gluconokinase (EC 2.7.1.12)	D-gluconate and ketogluconates metabolism; Entner-Doudoroff Pathway
fig|562.1020.peg.621	CDS	Scaffold11	107578	106583	-1	-	996	Gluconate utilization system Gnt-I transcriptional repressor	D-gluconate and ketogluconates metabolism
fig|562.1020.peg.622	CDS	Scaffold11	108497	107802	-2	-	696	Qercetin 2,3-dioxygenase	- none -
fig|562.1020.peg.623	CDS	Scaffold11	109657	108620	-1	-	1038	Putative oxidoreductase	- none -
fig|562.1020.peg.624	CDS	Scaffold11	109990	110478	1	+	489	Putative acetyltransferase	- none -
fig|562.1020.peg.625	CDS	Scaffold11	110715	111893	3	+	1179	hypothetical protein	- none -
fig|562.1020.peg.626	CDS	Scaffold11	112235	112384	2	+	150	Hypothetical protein yrhA	- none -
fig|562.1020.peg.627	CDS	Scaffold11	112834	113118	1	+	285	Hypothetical protein yrhB	- none -
fig|562.1020.peg.628	CDS	Scaffold11	114898	113156	-1	-	1743	Gamma-glutamyltranspeptidase (EC 2.3.2.2)	Glutathione: Biosynthesis and gamma-glutamyl cycle
fig|562.1020.peg.629	CDS	Scaffold11	115018	115458	1	+	441	FIG00638953: hypothetical protein	- none -
fig|562.1020.peg.630	CDS	Scaffold11	116188	115445	-1	-	744	Glycerophosphoryl diester phosphodiesterase (EC 3.1.4.46)	Glycerol and Glycerol-3-phosphate Uptake and Utilization
fig|562.1020.peg.631	CDS	Scaffold11	117255	116185	-3	-	1071	Glycerol-3-phosphate ABC transporter, ATP-binding protein UgpC (TC 3.A.1.1.3)	Glycerol and Glycerol-3-phosphate Uptake and Utilization
fig|562.1020.peg.632	CDS	Scaffold11	118102	117257	-1	-	846	Glycerol-3-phosphate ABC transporter, permease protein UgpE (TC 3.A.1.1.3)	Glycerol and Glycerol-3-phosphate Uptake and Utilization
fig|562.1020.peg.633	CDS	Scaffold11	118986	118099	-3	-	888	Glycerol-3-phosphate ABC transporter, permease protein UgpA (TC 3.A.1.1.3)	Glycerol and Glycerol-3-phosphate Uptake and Utilization
fig|562.1020.peg.634	CDS	Scaffold11	120400	119084	-1	-	1317	Glycerol-3-phosphate ABC transporter, periplasmic glycerol-3-phosphate-binding protein (TC 3.A.1.1.3)	Glycerol and Glycerol-3-phosphate Uptake and Utilization
fig|562.1020.peg.635	CDS	Scaffold11	120730	120614	-1	-	117	FIG00641394: hypothetical protein	- none -
fig|562.1020.peg.636	CDS	Scaffold11	121510	120797	-1	-	714	Branched-chain amino acid transport ATP-binding protein LivF (TC 3.A.1.4.1)	ABC transporter branched-chain amino acid (TC 3.A.1.4.1)
fig|562.1020.peg.637	CDS	Scaffold11	122279	121512	-2	-	768	Branched-chain amino acid transport ATP-binding protein LivG (TC 3.A.1.4.1)	ABC transporter branched-chain amino acid (TC 3.A.1.4.1)
fig|562.1020.peg.638	CDS	Scaffold11	123553	122276	-1	-	1278	Branched-chain amino acid transport system permease protein LivM (TC 3.A.1.4.1)	ABC transporter branched-chain amino acid (TC 3.A.1.4.1)
fig|562.1020.peg.639	CDS	Scaffold11	124476	123550	-3	-	927	High-affinity branched-chain amino acid transport system permease protein LivH (TC 3.A.1.4.1)	ABC transporter branched-chain amino acid (TC 3.A.1.4.1)
fig|562.1020.peg.640	CDS	Scaffold11	125633	124524	-2	-	1110	High-affinity leucine-specific transport system, periplasmic binding protein LivK (TC 3.A.1.4.1)	ABC transporter branched-chain amino acid (TC 3.A.1.4.1)
fig|562.1020.peg.641	CDS	Scaffold11	125922	125785	-3	-	138	FIG00638710: hypothetical protein	- none -
fig|562.1020.peg.642	CDS	Scaffold11	126057	126440	3	+	384	probable acetyltransferase YPO3809	- none -
fig|562.1020.peg.643	CDS	Scaffold11	126465	126584	3	+	120	FIG01069670: hypothetical protein	- none -
fig|562.1020.peg.644	CDS	Scaffold11	127743	126640	-3	-	1104	Branched-chain amino acid ABC transporter, amino acid-binding protein (TC 3.A.1.4.1)	ABC transporter branched-chain amino acid (TC 3.A.1.4.1)
fig|562.1020.peg.645	CDS	Scaffold11	128868	128014	-3	-	855	RNA polymerase sigma factor RpoH	Heat shock dnaK gene cluster extended; Transcription initiation, bacterial sigma factors
fig|562.1020.peg.646	CDS	Scaffold11	130171	129113	-1	-	1059	Cell division protein FtsX	Bacterial Cell Division
fig|562.1020.peg.647	CDS	Scaffold11	130832	130164	-2	-	669	Cell division transporter, ATP-binding protein FtsE (TC 3.A.5.1.1)	Bacterial Cell Division
fig|562.1020.peg.648	CDS	Scaffold11	132331	130835	-1	-	1497	Signal recognition particle receptor protein FtsY (=alpha subunit) (TC 3.A.5.1.1)	Bacterial Cell Division; Bacterial signal recognition particle (SRP)
fig|562.1020.peg.649	CDS	Scaffold11	132481	133077	1	+	597	16S rRNA (guanine(966)-N(2))-methyltransferase (EC 2.1.1.171) ## SSU rRNA m(2)G966	CBSS-266117.6.peg.1260; CBSS-269801.1.peg.1715; RNA methylation
fig|562.1020.peg.650	CDS	Scaffold11	133067	133336	2	+	270	Putative inner membrane protein	- none -
fig|562.1020.peg.651	CDS	Scaffold11	133716	133339	-3	-	378	Putative receptor	- none -
fig|562.1020.peg.652	CDS	Scaffold11	133857	134483	3	+	627	probable enzyme yhhN	- none -
fig|562.1020.peg.653	CDS	Scaffold11	134557	136755	1	+	2199	Lead, cadmium, zinc and mercury transporting ATPase (EC 3.6.3.3) (EC 3.6.3.5); Copper-translocating P-type ATPase (EC 3.6.3.4)	Copper homeostasis
fig|562.1020.peg.654	CDS	Scaffold11	137102	136857	-2	-	246	tRNA 5-methylaminomethyl-2-thiouridine synthase TusA	mnm5U34 biosynthesis bacteria; tRNA modification Bacteria
fig|562.1020.peg.655	CDS	Scaffold11	137323	137988	1	+	666	Putative preQ0 transporter	Queuosine-Archaeosine Biosynthesis
fig|562.1020.peg.656	CDS	Scaffold11	138061	138618	1	+	558	DcrB protein precursor	- none -
fig|562.1020.peg.657	CDS	Scaffold11	139839	138622	-3	-	1218	Transporter, putative	- none -
fig|562.1020.peg.658	CDS	Scaffold11	139971	141020	3	+	1050	Putative PerM family permease	- none -
fig|562.1020.peg.659	CDS	Scaffold11	141075	141662	3	+	588	4&#39;-phosphopantetheinyl transferase (EC 2.7.8.-)	Fatty Acid Biosynthesis FASII
fig|562.1020.peg.660	CDS	Scaffold11	141773	143347	2	+	1575	Nickel ABC transporter, periplasmic nickel-binding protein NikA (TC 3.A.1.5.3)	Transport of Nickel and Cobalt
fig|562.1020.peg.661	CDS	Scaffold11	143347	144291	1	+	945	Nickel transport system permease protein NikB (TC 3.A.1.5.3)	Transport of Nickel and Cobalt
fig|562.1020.peg.662	CDS	Scaffold11	144288	145121	3	+	834	Nickel transport system permease protein NikC (TC 3.A.1.5.3)	Transport of Nickel and Cobalt
fig|562.1020.peg.663	CDS	Scaffold11	145121	145885	2	+	765	Nickel transport ATP-binding protein NikD (TC 3.A.1.5.3)	Transport of Nickel and Cobalt
fig|562.1020.peg.664	CDS	Scaffold11	145882	146688	1	+	807	Nickel transport ATP-binding protein NikE (TC 3.A.1.5.3)	Transport of Nickel and Cobalt
fig|562.1020.peg.665	CDS	Scaffold11	146694	147095	3	+	402	Nickel responsive regulator NikR	Transport of Nickel and Cobalt
fig|562.1020.peg.666	CDS	Scaffold111	931	44	-1	-	888	Mobile element protein	- none -
fig|562.1020.peg.667	CDS	Scaffold112	766	951	1	+	186	putative replication regulatory protein	- none -
fig|562.1020.peg.668	CDS	Scaffold113	913	485	-1	-	429	Mercuric transport protein, MerC	Mercury resistance operon
fig|562.1020.peg.669	CDS	Scaffold115	515	72	-2	-	444	Tail fiber assembly protein	- none -
fig|562.1020.peg.670	CDS	Scaffold115	850	536	-1	-	315	Phage tail fiber protein	Phage tail fiber proteins
fig|562.1020.peg.671	CDS	Scaffold119	31	177	1	+	147	hypothetical protein	- none -
fig|562.1020.peg.672	CDS	Scaffold119	383	823	2	+	441	hypothetical protein	- none -
fig|562.1020.peg.673	CDS	Scaffold12	195	34	-3	-	162	Acetyl-CoA:acetoacetyl-CoA transferase, alpha subunit (EC 2.8.3.8) / Acetyl-CoA:acetoacetyl-CoA transferase, beta subunit (EC 2.8.3.8) @ Acyl-CoA:acetate CoA transferase # YdiF protein	Acetyl-CoA fermentation to Butyrate; Acetyl-CoA fermentation to Butyrate
fig|562.1020.peg.674	CDS	Scaffold12	1098	340	-3	-	759	3-dehydroquinate dehydratase I (EC 4.2.1.10)	Chorismate Synthesis; Common Pathway For Synthesis of Aromatic Compounds (DAHP synthase to chorismate); Quinate degradation
fig|562.1020.peg.675	CDS	Scaffold12	1995	1129	-3	-	867	Shikimate/quinate 5-dehydrogenase I beta (EC 1.1.1.282)	Chorismate Synthesis; Common Pathway For Synthesis of Aromatic Compounds (DAHP synthase to chorismate); Quinate degradation
fig|562.1020.peg.676	CDS	Scaffold12	3272	2007	-2	-	1266	FIG00638001: hypothetical protein	- none -
fig|562.1020.peg.677	CDS	Scaffold12	4713	3499	-3	-	1215	Putative transport system permease protein	- none -
fig|562.1020.peg.678	CDS	Scaffold12	5169	4813	-3	-	357	FIG00638201: hypothetical protein	- none -
fig|562.1020.peg.679	CDS	Scaffold12	6710	5598	-2	-	1113	Putative membrane protein	- none -
fig|562.1020.peg.680	CDS	Scaffold12	7099	10155	1	+	3057	Fe-S protein, homolog of lactate dehydrogenase SO1521	- none -
fig|562.1020.peg.681	CDS	Scaffold12	10152	10562	3	+	411	FIG002649: ydiI hotdog fold superfamily	- none -
fig|562.1020.peg.682	CDS	Scaffold12	10662	10850	3	+	189	FIG00639040: hypothetical protein	- none -
fig|562.1020.peg.683	CDS	Scaffold12	11398	11766	1	+	369	Iron binding protein SufA for iron-sulfur cluster assembly	- none -
fig|562.1020.peg.684	CDS	Scaffold12	11775	13262	3	+	1488	Iron-sulfur cluster assembly protein SufB	tRNA modification Bacteria
fig|562.1020.peg.685	CDS	Scaffold12	13272	14018	3	+	747	Iron-sulfur cluster assembly ATPase protein SufC	tRNA modification Bacteria
fig|562.1020.peg.686	CDS	Scaffold12	13993	15264	1	+	1272	Iron-sulfur cluster assembly protein SufD	tRNA modification Bacteria
fig|562.1020.peg.687	CDS	Scaffold12	15261	16481	3	+	1221	selenocysteine lyase( EC:4.4.1.16 )	- none -
fig|562.1020.peg.688	CDS	Scaffold12	16494	16910	3	+	417	Sulfur acceptor protein SufE for iron-sulfur cluster assembly	- none -
fig|562.1020.peg.689	CDS	Scaffold12	17059	18063	1	+	1005	L,D-transpeptidase YnhG	Peptidoglycan Crosslinking of Peptide Stems
fig|562.1020.peg.690	CDS	Scaffold12	18363	18127	-3	-	237	major outer membrane lipoprotein	- none -
fig|562.1020.peg.691	CDS	Scaffold12	20086	18674	-1	-	1413	Pyruvate kinase (EC 2.7.1.40)	Entner-Doudoroff Pathway; Glycerate metabolism; Glycolysis and Gluconeogenesis; Pyruvate metabolism I: anaplerotic reactions, PEP
fig|562.1020.peg.692	CDS	Scaffold12	20682	20852	3	+	171	FIG01045422: hypothetical protein	- none -
fig|562.1020.peg.693	CDS	Scaffold12	21279	21157	-3	-	123	FIG00640406: hypothetical protein	- none -
fig|562.1020.peg.694	CDS	Scaffold12	21307	21933	1	+	627	putative oxidoreductase, Fe-S subunit	- none -
fig|562.1020.peg.695	CDS	Scaffold12	21954	24056	3	+	2103	FIG00638117: hypothetical protein	- none -
fig|562.1020.peg.696	CDS	Scaffold12	24069	24707	3	+	639	FIG00637966: hypothetical protein	- none -
fig|562.1020.peg.697	CDS	Scaffold12	24885	25439	3	+	555	Uncharacterized ferredoxin-like protein YdhX	- none -
fig|562.1020.peg.698	CDS	Scaffold12	25436	26221	2	+	786	Thiosulfate reductase cytochrome B subunit	Anaerobic respiratory reductases
fig|562.1020.peg.699	CDS	Scaffold12	26225	27037	2	+	813	FIG00639295: hypothetical protein	- none -
fig|562.1020.peg.700	CDS	Scaffold12	28653	27049	-3	-	1605	Acyl-CoA dehydrogenases	- none -
fig|562.1020.peg.701	CDS	Scaffold12	29084	28779	-2	-	306	Protein ydhR precursor	- none -
fig|562.1020.peg.702	CDS	Scaffold12	29657	30913	2	+	1257	Possible enzyme	- none -
fig|562.1020.peg.703	CDS	Scaffold12	32327	30954	-2	-	1374	Multidrug and toxin extrusion (MATE) family efflux pump YdhE/NorM	Multidrug Resistance Efflux Pumps
fig|562.1020.peg.704	CDS	Scaffold12	32542	33183	1	+	642	Riboflavin synthase eubacterial/eukaryotic (EC 2.5.1.9)	Riboflavin, FMN and FAD metabolism; Riboflavin, FMN and FAD metabolism in plants; Riboflavin synthesis cluster; riboflavin to FAD
fig|562.1020.peg.705	CDS	Scaffold12	34371	33223	-3	-	1149	Cyclopropane-fatty-acyl-phospholipid synthase (EC 2.1.1.79)	- none -
fig|562.1020.peg.706	CDS	Scaffold12	35873	34662	-2	-	1212	Putative transport protein	- none -
fig|562.1020.peg.707	CDS	Scaffold12	35986	36918	1	+	933	LysR-family transcriptional regulator YdhB	CBSS-326442.4.peg.1852; LysR-family proteins in Salmonella enterica Typhimurium
fig|562.1020.peg.708	CDS	Scaffold12	37940	36915	-2	-	1026	Purine nucleotide synthesis repressor	Purine nucleotide synthesis regulator
fig|562.1020.peg.709	CDS	Scaffold12	38209	38328	1	+	120	hypothetical protein	- none -
fig|562.1020.peg.710	CDS	Scaffold12	38494	39663	1	+	1170	Putative transport protein	- none -
fig|562.1020.peg.711	CDS	Scaffold12	40479	39898	-3	-	582	Superoxide dismutase [Fe] (EC 1.15.1.1)	Oxidative stress; Protection from Reactive Oxygen Species
fig|562.1020.peg.712	CDS	Scaffold12	41422	40607	-1	-	816	Putative lipoprotein	- none -
fig|562.1020.peg.713	CDS	Scaffold12	41522	41674	2	+	153	hypothetical protein	- none -
fig|562.1020.peg.714	CDS	Scaffold12	41756	42103	2	+	348	hypothetical protein	- none -
fig|562.1020.peg.715	CDS	Scaffold12	46770	42154	-3	-	4617	Probable ATP-dependent helicase lhr (EC 3.6.1.-)	- none -
fig|562.1020.peg.716	CDS	Scaffold12	47510	46863	-2	-	648	Ribonuclease T (EC 3.1.13.-)	tRNA processing
fig|562.1020.peg.717	CDS	Scaffold12	48020	47613	-2	-	408	Lactoylglutathione lyase (EC 4.4.1.5)	Glutathione: Non-redox reactions; Methylglyoxal Metabolism
fig|562.1020.peg.718	CDS	Scaffold12	49198	48101	-1	-	1098	N-ethylmaleimide reductase (EC 1.-.-.-)	- none -
fig|562.1020.peg.719	CDS	Scaffold12	49834	49235	-1	-	600	Transcriptional regulator, TetR family	- none -
fig|562.1020.peg.720	CDS	Scaffold12	50165	50046	-2	-	120	hypothetical protein	- none -
fig|562.1020.peg.721	CDS	Scaffold12	50225	51121	2	+	897	Putative aldo/keto reductase	- none -
fig|562.1020.peg.722	CDS	Scaffold12	51202	51723	1	+	522	Superoxide dismutase [Cu-Zn] precursor (EC 1.15.1.1)	Oxidative stress; Protection from Reactive Oxygen Species
fig|562.1020.peg.723	CDS	Scaffold12	53715	51724	-3	-	1992	FIG00639138: hypothetical protein	- none -
fig|562.1020.peg.724	CDS	Scaffold12	54593	53736	-2	-	858	Putative membrane protein	- none -
fig|562.1020.peg.725	CDS	Scaffold12	54832	54596	-1	-	237	FIG00638170: hypothetical protein	- none -
fig|562.1020.peg.726	CDS	Scaffold12	55033	55467	1	+	435	Transcriptional regulator SlyA	- none -
fig|562.1020.peg.727	CDS	Scaffold12	55821	55699	-3	-	123	hypothetical protein	- none -
fig|562.1020.peg.728	CDS	Scaffold12	56264	57373	2	+	1110	Anhydro-N-acetylmuramic acid kinase (EC 2.7.1.-)	Recycling of Peptidoglycan Amino Sugars
fig|562.1020.peg.729	CDS	Scaffold12	57477	57800	3	+	324	Membrane-bound lysozyme inhibitor of c-type lysozyme	Lysozyme inhibitors
fig|562.1020.peg.730	CDS	Scaffold12	57859	58515	1	+	657	Pyridoxamine 5&#39;-phosphate oxidase (EC 1.4.3.5)	Pyridoxin (Vitamin B6) Biosynthesis
fig|562.1020.peg.731	CDS	Scaffold12	58644	59918	3	+	1275	Tyrosyl-tRNA synthetase (EC 6.1.1.1)	tRNA aminoacylation, Tyr
fig|562.1020.peg.732	CDS	Scaffold12	59980	60840	1	+	861	Pyridoxal kinase (EC 2.7.1.35)	Pyridoxin (Vitamin B6) Biosynthesis
fig|562.1020.peg.733	CDS	Scaffold12	61489	60884	-1	-	606	Glutathione S-transferase (EC 2.5.1.18)	Glutathione: Non-redox reactions
fig|562.1020.peg.734	CDS	Scaffold12	63097	61595	-1	-	1503	Di/tripeptide permease DtpA	Proton-dependent Peptide Transporters
fig|562.1020.peg.735	CDS	Scaffold12	64343	63708	-2	-	636	Endonuclease III (EC 4.2.99.18)	DNA Repair Base Excision
fig|562.1020.peg.736	CDS	Scaffold12	65038	64343	-1	-	696	Electron transport complex protein RnfE	Na(+)-translocating NADH-quinone oxidoreductase and rnf-like group of electron transport complexes
fig|562.1020.peg.737	CDS	Scaffold12	65662	65042	-1	-	621	Electron transport complex protein RnfG	Na(+)-translocating NADH-quinone oxidoreductase and rnf-like group of electron transport complexes
fig|562.1020.peg.738	CDS	Scaffold12	66724	65666	-1	-	1059	Electron transport complex protein RnfD	Na(+)-translocating NADH-quinone oxidoreductase and rnf-like group of electron transport complexes
fig|562.1020.peg.739	CDS	Scaffold12	69540	68962	-3	-	579	Electron transport complex protein RnfB	Na(+)-translocating NADH-quinone oxidoreductase and rnf-like group of electron transport complexes
fig|562.1020.peg.740	CDS	Scaffold12	70121	69540	-2	-	582	Electron transport complex protein RnfA	Na(+)-translocating NADH-quinone oxidoreductase and rnf-like group of electron transport complexes
fig|562.1020.peg.741	CDS	Scaffold12	70638	70198	-3	-	441	Putative inner membrane protein	- none -
fig|562.1020.peg.742	CDS	Scaffold12	70939	70724	-1	-	216	Cnu protein	- none -
fig|562.1020.peg.743	CDS	Scaffold12	71349	71212	-3	-	138	beta-lactam resistance protein	- none -
fig|562.1020.peg.744	CDS	Scaffold12	71580	72620	3	+	1041	L-arabinose 1-dehydrogenase (EC 1.1.1.46)	L-Arabinose utilization
fig|562.1020.peg.745	CDS	Scaffold12	73655	72654	-2	-	1002	Adenosine deaminase (EC 3.5.4.4)	Purine conversions
fig|562.1020.peg.746	CDS	Scaffold12	74931	73759	-3	-	1173	Cystathionine beta-lyase (EC 4.4.1.8) (CBL) (Beta-cystathionase) (Cysteine lyase) / Maltose regulon modulator	Maltose and Maltodextrin Utilization
fig|562.1020.peg.747	CDS	Scaffold12	76533	74941	-3	-	1593	PTS system, maltose and glucose-specific IIC component (EC 2.7.1.69) / PTS system, maltose and glucose-specific IIB component (EC 2.7.1.69)	Maltose and Maltodextrin Utilization; Maltose and Maltodextrin Utilization
fig|562.1020.peg.748	CDS	Scaffold12	76708	77736	1	+	1029	Maltose regulon regulatory protein MalI (repressor for malXY)	Maltose and Maltodextrin Utilization
fig|562.1020.peg.749	CDS	Scaffold12	77848	78615	1	+	768	7-alpha-hydroxysteroid dehydrogenase (EC 1.1.1.159)	- none -
fig|562.1020.peg.750	CDS	Scaffold12	78839	79426	2	+	588	Transcriptional repressor UidR	D-Galacturonate and D-Glucuronate Utilization; beta-glucuronide utilization
fig|562.1020.peg.751	CDS	Scaffold12	79817	81628	2	+	1812	Beta-glucuronidase (EC 3.2.1.31)	D-Galacturonate and D-Glucuronate Utilization; beta-glucuronide utilization
fig|562.1020.peg.752	CDS	Scaffold12	81625	82998	1	+	1374	Glucuronide transporter UidB	D-Galacturonate and D-Glucuronate Utilization; beta-glucuronide utilization
fig|562.1020.peg.753	CDS	Scaffold12	83055	84302	3	+	1248	Glucuronide transport facilitator UidC	D-Galacturonate and D-Glucuronate Utilization; beta-glucuronide utilization
fig|562.1020.peg.754	CDS	Scaffold12	86036	84528	-2	-	1509	Putative GTP-binding protein YdgA	- none -
fig|562.1020.peg.755	CDS	Scaffold12	87312	86137	-3	-	1176	Mannose-6-phosphate isomerase (EC 5.3.1.8)	Mannose Metabolism
fig|562.1020.peg.756	CDS	Scaffold12	87511	89157	1	+	1647	Fumarate hydratase class I, aerobic (EC 4.2.1.2)	TCA Cycle
fig|562.1020.peg.757	CDS	Scaffold12	89300	90703	2	+	1404	Fumarate hydratase class II (EC 4.2.1.2)	TCA Cycle
fig|562.1020.peg.758	CDS	Scaffold12	91641	90700	-3	-	942	DNA replication terminus site-binding protein	DNA-replication
fig|562.1020.peg.759	CDS	Scaffold12	93006	91705	-3	-	1302	Sensory histidine kinase in two-component regulatory system with RstA	Orphan regulatory proteins
fig|562.1020.peg.760	CDS	Scaffold12	93729	93010	-3	-	720	Transcriptional regulatory protein RstA	Orphan regulatory proteins
fig|562.1020.peg.761	CDS	Scaffold12	93858	94193	3	+	336	Putative inner membrane protein	- none -
fig|562.1020.peg.762	CDS	Scaffold12	94912	94190	-1	-	723	FolM Alternative dihydrofolate reductase 1	Folate Biosynthesis
fig|562.1020.peg.763	CDS	Scaffold12	96331	94949	-1	-	1383	Arginine/ornithine antiporter ArcD	Arginine Deiminase Pathway; Arginine and Ornithine Degradation; Polyamine Metabolism
fig|562.1020.peg.764	CDS	Scaffold12	97461	96517	-3	-	945	Protein ydgH precursor	- none -
fig|562.1020.peg.765	CDS	Scaffold12	97985	99517	2	+	1533	NAD(P) transhydrogenase alpha subunit (EC 1.6.1.2)	Phosphate metabolism
fig|562.1020.peg.766	CDS	Scaffold12	99528	100916	3	+	1389	NAD(P) transhydrogenase subunit beta (EC 1.6.1.2)	Phosphate metabolism
fig|562.1020.peg.767	CDS	Scaffold12	101975	100941	-2	-	1035	Putative transport protein	- none -
fig|562.1020.peg.768	CDS	Scaffold12	102387	102752	3	+	366	Spermidine export protein MdtJ	- none -
fig|562.1020.peg.769	CDS	Scaffold12	102739	103068	1	+	330	Spermidine export protein MdtI	- none -
fig|562.1020.peg.770	CDS	Scaffold12	103928	103107	-2	-	822	Putative protease ydgD (EC 3.4.21.-)	- none -
fig|562.1020.peg.771	CDS	Scaffold12	104539	104204	-1	-	336	Acid shock protein precursor	- none -
fig|562.1020.peg.772	CDS	Scaffold12	106190	104937	-2	-	1254	Permeases of the major facilitator superfamily	- none -
fig|562.1020.peg.773	CDS	Scaffold12	106297	107190	1	+	894	LysR family transcriptional regulator YnfL	LysR-family proteins in Escherichia coli; LysR-family proteins in Salmonella enterica Typhimurium
fig|562.1020.peg.774	CDS	Scaffold12	107325	108545	3	+	1221	Mlc, transcriptional repressor of MalT (the transcriptional activator of maltose regulon) and manXYZ operon	Maltose and Maltodextrin Utilization
fig|562.1020.peg.775	CDS	Scaffold12	108670	109365	1	+	696	Dethiobiotin synthetase (EC 6.3.3.3)	Biotin biosynthesis; Biotin biosynthesis Experimental; Biotin synthesis cluster
fig|562.1020.peg.776	CDS	Scaffold12	110574	109318	-3	-	1257	FIG00509904: hypothetical protein	- none -
fig|562.1020.peg.777	CDS	Scaffold12	111383	110769	-2	-	615	Anaerobic dimethyl sulfoxide reductase chaperone DmsD	- none -
fig|562.1020.peg.778	CDS	Scaffold12	112280	111426	-2	-	855	Anaerobic dimethyl sulfoxide reductase chain C (EC 1.8.99.-)	Anaerobic respiratory reductases
fig|562.1020.peg.779	CDS	Scaffold12	112899	112282	-3	-	618	Anaerobic selenate reductase protein YnfG	- none -
fig|562.1020.peg.780	CDS	Scaffold12	115336	112910	-1	-	2427	Anaerobic selenate reductase, molybdenum cofactor-containing periplasmic protein # YnfF	- none -
fig|562.1020.peg.781	CDS	Scaffold12	117820	115394	-1	-	2427	Anaerobic selenate reductase, molybdenum cofactor-containing periplasmic protein # YnfE	- none -
fig|562.1020.peg.782	CDS	Scaffold12	118324	118019	-1	-	306	FIG00639146: hypothetical protein	- none -
fig|562.1020.peg.783	CDS	Scaffold12	118519	119142	1	+	624	Hypothetical UPF0257 lipoprotein ynfC precursor	- none -
fig|562.1020.peg.784	CDS	Scaffold12	119705	119145	-2	-	561	Spermidine N1-acetyltransferase (EC 2.3.1.57)	Polyamine Metabolism
fig|562.1020.peg.785	CDS	Scaffold12	120081	119740	-3	-	342	putative secreted protein	- none -
fig|562.1020.peg.786	CDS	Scaffold12	120216	120542	3	+	327	Protein of unknown function UPF0060	- none -
fig|562.1020.peg.787	CDS	Scaffold12	120748	121953	1	+	1206	Starvation sensing protein RspA	Carbon Starvation
fig|562.1020.peg.788	CDS	Scaffold12	121974	122993	3	+	1020	Starvation sensing protein RspB	Carbon Starvation
fig|562.1020.peg.789	CDS	Scaffold12	124461	123181	-3	-	1281	putative integrase	- none -
fig|562.1020.peg.790	CDS	Scaffold12	124747	124496	-1	-	252	Putative excisionase	- none -
fig|562.1020.peg.791	CDS	Scaffold12	127291	124820	-1	-	2472	Exodeoxyribonuclease encoded by cryptic prophage CP-933P	- none -
fig|562.1020.peg.792	CDS	Scaffold12	127355	127960	2	+	603	hypothetical protein	- none -
fig|562.1020.peg.793	CDS	Scaffold12	128161	128325	1	+	165	FIG00639218: hypothetical protein	- none -
fig|562.1020.peg.794	CDS	Scaffold12	128547	128329	-3	-	219	FIG00637981: hypothetical protein	- none -
fig|562.1020.peg.795	CDS	Scaffold12	128705	128577	-2	-	129	hypothetical protein	- none -
fig|562.1020.peg.796	CDS	Scaffold12	128862	128707	-3	-	156	Mobile element protein	- none -
fig|562.1020.peg.797	CDS	Scaffold12	129520	129750	1	+	231	Putative regulator of cell division encoded by prophage CP-933O	- none -
fig|562.1020.peg.798	CDS	Scaffold12	129794	130255	2	+	462	unknown protein encoded by prophage CP-933O	- none -
fig|562.1020.peg.799	CDS	Scaffold12	130236	131201	3	+	966	Primosomal protein I	DNA-replication
fig|562.1020.peg.800	CDS	Scaffold12	131242	131643	1	+	402	LygF	- none -
fig|562.1020.peg.801	CDS	Scaffold12	132177	133202	3	+	1026	hypothetical protein	- none -
fig|562.1020.peg.802	CDS	Scaffold12	134130	134246	3	+	117	hypothetical protein	- none -
fig|562.1020.peg.803	CDS	Scaffold12	134308	134559	1	+	252	Hypothetical rem protein	- none -
fig|562.1020.peg.804	CDS	Scaffold12	134906	135955	2	+	1050	Phage antitermination protein Q	- none -
fig|562.1020.peg.805	CDS	Scaffold12	135973	136350	1	+	378	Phage antitermination protein Q	- none -
fig|562.1020.peg.806	CDS	Scaffold12	137030	136506	-2	-	525	Outer membrane lipoprotein Blc	- none -
fig|562.1020.peg.807	CDS	Scaffold12	137223	138182	3	+	960	COG1683: Uncharacterized conserved protein / FIG143828: Hypothetical protein YbgA	EC699-706
fig|562.1020.peg.808	CDS	Scaffold12	139075	139302	1	+	228	putative transcription regulator	- none -
fig|562.1020.peg.809	CDS	Scaffold12	139493	139708	2	+	216	Phage holin	- none -
fig|562.1020.peg.810	CDS	Scaffold12	139713	139931	3	+	219	hypothetical protein	- none -
fig|562.1020.peg.811	CDS	Scaffold12	140252	139956	-2	-	297	hypothetical protein	- none -
fig|562.1020.peg.812	CDS	Scaffold12	140380	140913	1	+	534	putative endolysin R of prophage CP-933V	- none -
fig|562.1020.peg.813	CDS	Scaffold12	140910	141407	3	+	498	FIG00639844: hypothetical protein	- none -
fig|562.1020.peg.814	CDS	Scaffold12	141771	141983	3	+	213	Cold shock-like protein cspI	- none -
fig|562.1020.peg.815	CDS	Scaffold12	142255	142428	1	+	174	FIG00643041: hypothetical protein	- none -
fig|562.1020.peg.816	CDS	Scaffold122	41	448	2	+	408	IncF plasmid conjugative transfer pilus assembly protein TraV	- none -
fig|562.1020.peg.817	CDS	Scaffold126	223	26	-1	-	198	Small-conductance mechanosensitive channel	- none -
fig|562.1020.peg.818	CDS	Scaffold13	538	11	-1	-	528	Molybdopterin-guanine dinucleotide biosynthesis protein MobB	Molybdenum cofactor biosynthesis
fig|562.1020.peg.819	CDS	Scaffold13	1104	520	-3	-	585	Molybdopterin-guanine dinucleotide biosynthesis protein MobA	Molybdenum cofactor biosynthesis
fig|562.1020.peg.820	CDS	Scaffold13	1174	1443	1	+	270	Protein yihD	CBSS-360102.4.peg.4134
fig|562.1020.peg.821	CDS	Scaffold13	1520	2506	2	+	987	YihE protein, a ser/thr kinase implicated in LPS synthesis and Cpx signalling	CBSS-360102.4.peg.4134
fig|562.1020.peg.822	CDS	Scaffold13	2523	3149	3	+	627	Periplasmic thiol:disulfide interchange protein DsbA	Biogenesis of c-type cytochromes; CBSS-360102.4.peg.4134; Periplasmic disulfide interchange
fig|562.1020.peg.823	CDS	Scaffold13	3174	3314	3	+	141	FIG00639629: hypothetical protein	- none -
fig|562.1020.peg.824	CDS	Scaffold13	3304	4734	1	+	1431	Putative GTP-binding protein	- none -
fig|562.1020.peg.825	CDS	Scaffold13	5518	4775	-1	-	744	Probable acyltransferase yihG (EC 2.3.-.-)	- none -
fig|562.1020.peg.826	CDS	Scaffold13	5946	5827	-3	-	120	hypothetical protein	- none -
fig|562.1020.peg.827	CDS	Scaffold13	6071	8857	2	+	2787	DNA polymerase I (EC 2.7.7.7)	DNA-replication; DNA Repair Base Excision
fig|562.1020.peg.828	CDS	Scaffold13	9225	9076	-3	-	150	FIG00637957: hypothetical protein	- none -
fig|562.1020.peg.829	CDS	Scaffold13	9871	9239	-1	-	633	GTP-binding protein EngB	- none -
fig|562.1020.peg.830	CDS	Scaffold13	10453	10962	1	+	510	Protein of unknown function DUF414	- none -
fig|562.1020.peg.831	CDS	Scaffold13	11152	11036	-1	-	117	hypothetical protein	- none -
fig|562.1020.peg.832	CDS	Scaffold13	11151	12524	3	+	1374	Coproporphyrinogen III oxidase, oxygen-independent (EC 1.3.99.22)	Heme and Siroheme Biosynthesis
fig|562.1020.peg.833	CDS	Scaffold13	12664	12521	-1	-	144	hypothetical protein	- none -
fig|562.1020.peg.834	CDS	Scaffold13	12678	12854	3	+	177	hypothetical protein	- none -
fig|562.1020.peg.835	CDS	Scaffold13	14393	12975	-2	-	1419	Nitrogen regulation protein NtrC	Possible RNA degradation cluster
fig|562.1020.peg.836	CDS	Scaffold13	15445	14396	-1	-	1050	histidine protein kinase sensor for GlnG regulator	- none -
fig|562.1020.peg.837	CDS	Scaffold13	17140	15731	-1	-	1410	Glutamine synthetase type I (EC 6.3.1.2)	Ammonia assimilation; Glutamine, Glutamate, Aspartate and Asparagine Biosynthesis; Glutamine synthetases; Peptidoglycan Biosynthesis
fig|562.1020.peg.838	CDS	Scaffold13	17513	19336	2	+	1824	GTP-binding protein TypA/BipA	- none -
fig|562.1020.peg.839	CDS	Scaffold13	19553	20263	2	+	711	Hypothetical transcriptional regulator yihL	- none -
fig|562.1020.peg.840	CDS	Scaffold13	20358	21251	3	+	894	FIG00638475: hypothetical protein	- none -
fig|562.1020.peg.841	CDS	Scaffold13	21353	22618	2	+	1266	Putative resistance protein	- none -
fig|562.1020.peg.842	CDS	Scaffold13	23401	22709	-1	-	693	Outer membrane sugar transport protein YshA	O-antigen capsule important for environmental persistence
fig|562.1020.peg.843	CDS	Scaffold13	24871	23468	-1	-	1404	Glucuronide transport protein YihO	O-antigen capsule important for environmental persistence
fig|562.1020.peg.844	CDS	Scaffold13	26329	25065	-1	-	1260	Glucuronide transport protein YihP, homologous to YihO	O-antigen capsule important for environmental persistence
fig|562.1020.peg.845	CDS	Scaffold13	28378	26342	-1	-	2037	Alpha-glucosyltransferase YihQ	O-antigen capsule important for environmental persistence
fig|562.1020.peg.846	CDS	Scaffold13	29362	28487	-1	-	876	Inner membrane protein	- none -
fig|562.1020.peg.847	CDS	Scaffold13	30325	29423	-1	-	903	Sugar-1-epimerase YihR	O-antigen capsule important for environmental persistence
fig|562.1020.peg.848	CDS	Scaffold13	31635	30394	-3	-	1242	Aldose-ketose isomerase YihS	O-antigen capsule important for environmental persistence
fig|562.1020.peg.849	CDS	Scaffold13	32529	31651	-3	-	879	Aldolase YihT	O-antigen capsule important for environmental persistence
fig|562.1020.peg.850	CDS	Scaffold13	33449	32553	-2	-	897	Oxidoreductase YihU	O-antigen capsule important for environmental persistence
fig|562.1020.peg.851	CDS	Scaffold13	33617	34513	2	+	897	Fructokinase (EC 2.7.1.4); Sugar kinase YihV	Fructose utilization; Mannitol Utilization; O-antigen capsule important for environmental persistence; Sucrose utilization
fig|562.1020.peg.852	CDS	Scaffold13	34547	35332	2	+	786	DeoR-type transcriptional regulator YihW	O-antigen capsule important for environmental persistence
fig|562.1020.peg.853	CDS	Scaffold13	35431	36030	1	+	600	probable haloacid dehalogenase-like hydrolase STY3852	- none -
fig|562.1020.peg.854	CDS	Scaffold13	36024	36896	3	+	873	Inner membrane protein YihY, formerly thought to be RNase BN	CBSS-342610.3.peg.283; Riboflavin synthesis cluster
fig|562.1020.peg.855	CDS	Scaffold13	36893	37330	2	+	438	D-tyrosyl-tRNA(Tyr) deacylase	CBSS-342610.3.peg.283; D-tyrosyl-tRNA(Tyr) deacylase
fig|562.1020.peg.856	CDS	Scaffold13	37327	38316	1	+	990	galactoside O-acetyltransferase (EC 2.3.1.18), probable YiiD	- none -
fig|562.1020.peg.857	CDS	Scaffold13	39169	39387	1	+	219	FIG00638378: hypothetical protein	- none -
fig|562.1020.peg.858	CDS	Scaffold13	39629	39847	2	+	219	FIG00638378: hypothetical protein	- none -
fig|562.1020.peg.859	CDS	Scaffold13	39847	40029	1	+	183	FIG00640449: hypothetical protein	- none -
fig|562.1020.peg.860	CDS	Scaffold13	41106	40177	-3	-	930	formate dehydrogenase formation protein FdhE	Formate hydrogenase
fig|562.1020.peg.861	CDS	Scaffold13	41738	41103	-2	-	636	Formate dehydrogenase O gamma subunit (EC 1.2.1.2)	Formate dehydrogenase; Formate hydrogenase
fig|562.1020.peg.862	CDS	Scaffold13	42637	41735	-1	-	903	Formate dehydrogenase O beta subunit (EC 1.2.1.2)	Formate dehydrogenase; Formate hydrogenase
fig|562.1020.peg.863	CDS	Scaffold13	45064	42650	-1	-	2415	Formate dehydrogenase O alpha subunit (EC 1.2.1.2) @ selenocysteine-containing	Formate dehydrogenase; Formate hydrogenase; Selenocysteine metabolism
fig|562.1020.peg.864	CDS	Scaffold13	45259	45960	1	+	702	bogus protein	- none -
fig|562.1020.peg.865	CDS	Scaffold13	45929	46729	2	+	801	Formate dehydrogenase chain D (EC 1.2.1.2)	Formate hydrogenase
fig|562.1020.peg.866	CDS	Scaffold13	46882	47922	1	+	1041	FIG00638858: hypothetical protein	- none -
fig|562.1020.peg.867	CDS	Scaffold13	49720	47972	-1	-	1749	Putative frv operon regulatory protein	- none -
fig|562.1020.peg.868	CDS	Scaffold13	50790	49720	-3	-	1071	FIG00638402: hypothetical protein	- none -
fig|562.1020.peg.869	CDS	Scaffold13	52231	50780	-1	-	1452	PTS system, fructose-specific IIB component (EC 2.7.1.69) / PTS system, fructose-specific IIC component (EC 2.7.1.69)	Fructose utilization; Fructose utilization
fig|562.1020.peg.870	CDS	Scaffold13	52688	52242	-2	-	447	PTS system, fructose-specific IIA component (EC 2.7.1.69)	Fructose utilization
fig|562.1020.peg.871	CDS	Scaffold13	53165	54559	2	+	1395	Putative glycoporin	- none -
fig|562.1020.peg.872	CDS	Scaffold13	54914	54600	-2	-	315	L-rhamnose mutarotase	L-rhamnose utilization
fig|562.1020.peg.873	CDS	Scaffold13	55748	54924	-2	-	825	Rhamnulose-1-phosphate aldolase (EC 4.1.2.19)	L-rhamnose utilization
fig|562.1020.peg.874	CDS	Scaffold13	57474	56215	-3	-	1260	L-rhamnose isomerase (EC 5.3.1.14)	L-rhamnose utilization
fig|562.1020.peg.875	CDS	Scaffold13	58940	57471	-2	-	1470	Rhamnulokinase (EC 2.7.1.5)	L-rhamnose utilization
fig|562.1020.peg.876	CDS	Scaffold13	59019	59168	3	+	150	FIG00638128: hypothetical protein	- none -
fig|562.1020.peg.877	CDS	Scaffold13	59228	60064	2	+	837	L-rhamnose operon regulatory protein RhaS	L-rhamnose utilization
fig|562.1020.peg.878	CDS	Scaffold13	60048	60986	3	+	939	L-rhamnose operon transcriptional activator RhaR	L-rhamnose utilization
fig|562.1020.peg.879	CDS	Scaffold13	62017	60983	-1	-	1035	L-rhamnose-proton symporter	L-rhamnose utilization
fig|562.1020.peg.880	CDS	Scaffold13	62302	62922	1	+	621	Manganese superoxide dismutase (EC 1.15.1.1)	Oxidative stress; Protection from Reactive Oxygen Species
fig|562.1020.peg.881	CDS	Scaffold13	63079	62951	-1	-	126	hypothetical protein	- none -
fig|562.1020.peg.882	CDS	Scaffold13	63220	64164	1	+	945	2-keto-3-deoxygluconate permease (KDG permease)	D-Galacturonate and D-Glucuronate Utilization
fig|562.1020.peg.883	CDS	Scaffold13	64313	64987	2	+	675	Uncharacterized protein conserved in bacteria	- none -
fig|562.1020.peg.884	CDS	Scaffold13	66466	65093	-1	-	1374	Copper sensory histidine kinase CpxA	Orphan regulatory proteins
fig|562.1020.peg.885	CDS	Scaffold13	67095	66463	-3	-	633	Copper-sensing two-component system response regulator CpxR	Orphan regulatory proteins
fig|562.1020.peg.886	CDS	Scaffold13	67311	67811	3	+	501	P pilus assembly/Cpx signaling pathway, periplasmic inhibitor/zinc-resistance associated protein	- none -
fig|562.1020.peg.887	CDS	Scaffold13	67960	68862	1	+	903	Cobalt-zinc-cadmium resistance protein	Cobalt-zinc-cadmium resistance
fig|562.1020.peg.888	CDS	Scaffold13	69043	70005	1	+	963	6-phosphofructokinase (EC 2.7.1.11)	D-Tagatose and Galactitol Utilization; Glycolysis and Gluconeogenesis; N-Acetyl-Galactosamine and Galactosamine Utilization
fig|562.1020.peg.889	CDS	Scaffold13	70174	70031	-1	-	144	hypothetical protein	- none -
fig|562.1020.peg.890	CDS	Scaffold13	70325	71314	2	+	990	Sulfate-binding protein Sbp	Inorganic Sulfur Assimilation
fig|562.1020.peg.891	CDS	Scaffold13	71421	72176	3	+	756	CDP-diacylglycerol pyrophosphatase (EC 3.6.1.26)	Glycerolipid and Glycerophospholipid Metabolism in Bacteria
fig|562.1020.peg.892	CDS	Scaffold13	72998	72231	-2	-	768	Triosephosphate isomerase (EC 5.3.1.1)	CBSS-331978.3.peg.2915; Glycolysis and Gluconeogenesis
fig|562.1020.peg.893	CDS	Scaffold13	73705	73106	-1	-	600	Putative uncharacterized protein YiiQ	- none -
fig|562.1020.peg.894	CDS	Scaffold13	73806	74246	3	+	441	Putative membrane protein	- none -
fig|562.1020.peg.895	CDS	Scaffold13	74458	74757	1	+	300	FIG00639264: hypothetical protein	- none -
fig|562.1020.peg.896	CDS	Scaffold13	74784	75212	3	+	429	Universal stress protein D	Universal stress protein family
fig|562.1020.peg.897	CDS	Scaffold13	75963	75217	-3	-	747	Ferredoxin--NADP(+) reductase (EC 1.18.1.2)	Biogenesis of cytochrome c oxidases; Inorganic Sulfur Assimilation
fig|562.1020.peg.898	CDS	Scaffold13	77199	76060	-3	-	1140	Fructose-1,6-bisphosphatase, GlpX type (EC 3.1.3.11)	Glycolysis and Gluconeogenesis
fig|562.1020.peg.899	CDS	Scaffold13	78713	77205	-2	-	1509	Glycerol kinase (EC 2.7.1.30)	Glycerol and Glycerol-3-phosphate Uptake and Utilization; Glycerolipid and Glycerophospholipid Metabolism in Bacteria
fig|562.1020.peg.900	CDS	Scaffold13	79581	78736	-3	-	846	Glycerol uptake facilitator protein	Glycerol and Glycerol-3-phosphate Uptake and Utilization; Osmoregulation
fig|562.1020.peg.901	CDS	Scaffold13	80006	80251	2	+	246	Putative cytoplasmic protein	- none -
fig|562.1020.peg.902	CDS	Scaffold13	80821	80336	-1	-	486	Ribonuclease E inhibitor RraA	RNA processing and degradation, bacterial
fig|562.1020.peg.903	CDS	Scaffold13	81852	80914	-3	-	939	1,4-dihydroxy-2-naphthoate octaprenyltransferase (EC 2.5.1.74)	Menaquinone and Phylloquinone Biosynthesis; Menaquinone and Phylloquinone Biosynthesis -- gjo
fig|562.1020.peg.904	CDS	Scaffold13	83238	81907	-3	-	1332	ATP-dependent hsl protease ATP-binding subunit HslU	Proteasome bacterial; Proteolysis in bacteria, ATP-dependent
fig|562.1020.peg.905	CDS	Scaffold13	83778	83248	-3	-	531	ATP-dependent protease HslV (EC 3.4.25.-)	Proteasome bacterial; Proteolysis in bacteria, ATP-dependent
fig|562.1020.peg.906	CDS	Scaffold13	84725	83871	-2	-	855	Cell division protein FtsN	Bacterial Cytoskeleton
fig|562.1020.peg.907	CDS	Scaffold13	85914	84922	-3	-	993	Transcriptional (co)regulator CytR	CytR regulation
fig|562.1020.peg.908	CDS	Scaffold13	85913	86029	2	+	117	hypothetical protein	- none -
fig|562.1020.peg.909	CDS	Scaffold13	88301	86103	-2	-	2199	Helicase PriA essential for oriC/DnaA-independent DNA replication	DNA-replication
fig|562.1020.peg.910	CDS	Scaffold13	88504	88716	1	+	213	LSU ribosomal protein L31p @ LSU ribosomal protein L31p, zinc-dependent	Ribosome LSU bacterial; Ribosome LSU bacterial
fig|562.1020.peg.911	CDS	Scaffold13	89385	88777	-3	-	609	FIG00638928: hypothetical protein	- none -
fig|562.1020.peg.912	CDS	Scaffold13	89398	89514	1	+	117	hypothetical protein	- none -
fig|562.1020.peg.913	CDS	Scaffold13	89886	89569	-3	-	318	Methionine repressor MetJ	Methionine Biosynthesis
fig|562.1020.peg.914	CDS	Scaffold13	90163	91323	1	+	1161	Cystathionine gamma-synthase (EC 2.5.1.48)	L-Cystine Uptake and Metabolism; Methionine Biosynthesis
fig|562.1020.peg.915	CDS	Scaffold13	91326	93758	3	+	2433	Aspartokinase (EC 2.7.2.4) / Homoserine dehydrogenase (EC 1.1.1.3)	CBSS-216591.1.peg.168; Lysine Biosynthesis DAP Pathway; Lysine Biosynthesis DAP Pathway, GJO scratch; Methionine Biosynthesis; Threonine and Homoserine Biosynthesis; Threonine and Homoserine Biosynthesis
fig|562.1020.peg.916	CDS	Scaffold13	94031	93897	-2	-	135	FIG00637905: hypothetical protein	- none -
fig|562.1020.peg.917	CDS	Scaffold13	94107	94997	3	+	891	5,10-methylenetetrahydrofolate reductase (EC 1.5.1.20)	5-FCL-like protein; Methionine Biosynthesis; One-carbon metabolism by tetrahydropterines
fig|562.1020.peg.918	CDS	Scaffold13	95326	97506	1	+	2181	Catalase (EC 1.11.1.6) / Peroxidase (EC 1.11.1.7)	Oxidative stress; Oxidative stress; Protection from Reactive Oxygen Species; Protection from Reactive Oxygen Species
fig|562.1020.peg.919	CDS	Scaffold13	97599	98504	3	+	906	FIG00638276: hypothetical protein	- none -
fig|562.1020.peg.920	CDS	Scaffold13	99176	98531	-2	-	645	hypothetical protein	- none -
fig|562.1020.peg.921	CDS	Scaffold13	99959	99423	-2	-	537	Glycerol dehydrogenase (EC 1.1.1.6)	Respiratory dehydrogenases 1
fig|562.1020.peg.922	CDS	Scaffold13	101206	100544	-1	-	663	Transaldolase (EC 2.2.1.2)	Fructose utilization; Pentose phosphate pathway
fig|562.1020.peg.923	CDS	Scaffold13	103719	101218	-3	-	2502	Phosphoenolpyruvate-protein phosphotransferase of PTS system (EC 2.7.3.9)	Fructose utilization; Mannitol Utilization
fig|562.1020.peg.924	CDS	Scaffold13	104028	105107	3	+	1080	PTS system, fructose-specific IIC component (EC 2.7.1.69)	Fructose utilization
fig|562.1020.peg.925	CDS	Scaffold13	105122	105442	2	+	321	PTS system fructose-like IIB component 1 precursor (EC 2.7.1.69)	- none -
fig|562.1020.peg.926	CDS	Scaffold13	105493	107790	1	+	2298	Pyruvate formate-lyase (EC 2.3.1.54)	Butanol Biosynthesis; Fermentations: Mixed acid
fig|562.1020.peg.927	CDS	Scaffold13	107795	108634	2	+	840	Pyruvate formate-lyase activating enzyme (EC 1.97.1.4)	Fermentations: Mixed acid
fig|562.1020.peg.928	CDS	Scaffold13	108636	108977	3	+	342	PTS system fructose-like IIB component 2 precursor (EC 2.7.1.69)	- none -
fig|562.1020.peg.929	CDS	Scaffold13	109815	108964	-3	-	852	Transcriptional regulator, AraC family	- none -
fig|562.1020.peg.930	CDS	Scaffold13	111763	110030	-1	-	1734	UPF0141 membrane protein YijP possibly required for phosphoethanolamine modification of lipopolysaccharide	Lipid A modifications
fig|562.1020.peg.931	CDS	Scaffold13	114596	111945	-2	-	2652	Phosphoenolpyruvate carboxylase (EC 4.1.1.31)	Fermentations: Mixed acid; Pyruvate metabolism I: anaplerotic reactions, PEP
fig|562.1020.peg.932	CDS	Scaffold13	116350	115199	-1	-	1152	Acetylornithine deacetylase (EC 3.5.1.16)	Arginine Biosynthesis -- gjo; Arginine Biosynthesis extended
fig|562.1020.peg.933	CDS	Scaffold13	116504	117508	2	+	1005	N-acetyl-gamma-glutamyl-phosphate reductase (EC 1.2.1.38)	Arginine Biosynthesis -- gjo; Arginine Biosynthesis extended
fig|562.1020.peg.934	CDS	Scaffold13	117519	118292	3	+	774	Acetylglutamate kinase (EC 2.7.2.8)	Arginine Biosynthesis -- gjo; Arginine Biosynthesis extended
fig|562.1020.peg.935	CDS	Scaffold13	118353	119726	3	+	1374	Argininosuccinate lyase (EC 4.3.2.1)	Arginine Biosynthesis -- gjo; Arginine Biosynthesis extended
fig|562.1020.peg.936	CDS	Scaffold13	119993	120910	2	+	918	Hydrogen peroxide-inducible genes activator	LysR-family proteins in Escherichia coli; LysR-family proteins in Salmonella enterica Typhimurium; Oxidative stress; Thioredoxin-disulfide reductase
fig|562.1020.peg.937	CDS	Scaffold13	122227	120893	-1	-	1335	Soluble pyridine nucleotide transhydrogenase (EC 1.6.1.1)	Phosphate metabolism
fig|562.1020.peg.938	CDS	Scaffold13	122570	123274	2	+	705	Unsaturated fatty acid biosythesis repressor FabR, TetR family	- none -
fig|562.1020.peg.939	CDS	Scaffold13	123274	123633	1	+	360	Putative inner membrane protein	- none -
fig|562.1020.peg.940	CDS	Scaffold13	124773	123673	-3	-	1101	tRNA (uracil(54)-C5)-methyltransferase (EC 2.1.1.35)	RNA methylation; tRNA modification Archaea; tRNA modification Bacteria
fig|562.1020.peg.941	CDS	Scaffold13	125142	127025	3	+	1884	Outer membrane vitamin B12 receptor BtuB	Coenzyme B12 biosynthesis
fig|562.1020.peg.942	CDS	Scaffold13	127039	127827	1	+	789	Glutamate racemase (EC 5.1.1.3)	Glutamine, Glutamate, Aspartate and Asparagine Biosynthesis; Peptidoglycan Biosynthesis
fig|562.1020.peg.943	CDS	Scaffold130	500	107	-2	-	393	IncF plasmid conjugative transfer protein TrbF	- none -
fig|562.1020.peg.944	CDS	Scaffold131	540	61	-3	-	480	Fimbrial periplasmic chaperone SfmC	The fimbrial Sfm cluster
fig|562.1020.peg.945	CDS	Scaffold132	337	459	1	+	123	Mobile element protein	- none -
fig|562.1020.peg.946	CDS	Scaffold133	396	536	3	+	141	Tn1 transposase	- none -
fig|562.1020.peg.947	CDS	Scaffold14	68	193	2	+	126	hypothetical protein	- none -
fig|562.1020.peg.948	CDS	Scaffold14	665	459	-2	-	207	Putative exported protein	- none -
fig|562.1020.peg.949	CDS	Scaffold14	864	1067	3	+	204	FIG00637855: hypothetical protein	- none -
fig|562.1020.peg.950	CDS	Scaffold14	1067	2740	2	+	1674	Potassium-transporting ATPase A chain (EC 3.6.3.12) (TC 3.A.3.7.1)	Potassium homeostasis
fig|562.1020.peg.951	CDS	Scaffold14	2763	4811	3	+	2049	Potassium-transporting ATPase B chain (EC 3.6.3.12) (TC 3.A.3.7.1)	Potassium homeostasis
fig|562.1020.peg.952	CDS	Scaffold14	4820	5392	2	+	573	Potassium-transporting ATPase C chain (EC 3.6.3.12) (TC 3.A.3.7.1)	Potassium homeostasis
fig|562.1020.peg.953	CDS	Scaffold14	5385	8069	3	+	2685	Osmosensitive K+ channel histidine kinase KdpD (EC 2.7.3.-)	Potassium homeostasis
fig|562.1020.peg.954	CDS	Scaffold14	8066	8743	2	+	678	DNA-binding response regulator KdpE	- none -
fig|562.1020.peg.955	CDS	Scaffold14	9424	11631	1	+	2208	Ornithine decarboxylase (EC 4.1.1.17)	Arginine and Ornithine Degradation; Polyamine Metabolism
fig|562.1020.peg.956	CDS	Scaffold14	11628	12947	3	+	1320	Putrescine/proton symporter, putrescine/ornithine antiporter PotE	Polyamine Metabolism
fig|562.1020.peg.957	CDS	Scaffold14	13296	13946	3	+	651	FIG00638110: hypothetical protein	- none -
fig|562.1020.peg.958	CDS	Scaffold14	14481	13987	-3	-	495	Hypothetical lipoprotein ybfP precursor	- none -
fig|562.1020.peg.959	CDS	Scaffold14	14517	14690	3	+	174	FIG00641285: hypothetical protein	- none -
fig|562.1020.peg.960	CDS	Scaffold14	16336	14696	-1	-	1641	Phosphoglucomutase (EC 5.4.2.2)	SeqA and Co-occurring Genes
fig|562.1020.peg.961	CDS	Scaffold14	16907	16362	-2	-	546	SeqA protein, negative modulator of initiation of replication	SeqA and Co-occurring Genes
fig|562.1020.peg.962	CDS	Scaffold14	17092	17856	1	+	765	Esterase ybfF (EC 3.1.-.-)	SeqA and Co-occurring Genes
fig|562.1020.peg.963	CDS	Scaffold14	17996	18289	2	+	294	Uncharacterized protein ybfE	SeqA and Co-occurring Genes
fig|562.1020.peg.964	CDS	Scaffold14	18429	18959	3	+	531	Flavodoxin 1	Flavodoxin
fig|562.1020.peg.965	CDS	Scaffold14	19248	19694	3	+	447	Ferric uptake regulation protein FUR	Bacterial RNA-metabolizing Zn-dependent hydrolases; Oxidative stress
fig|562.1020.peg.966	CDS	Scaffold14	20104	19778	-1	-	327	Hypothetical lipoprotein ybfN precursor	- none -
fig|562.1020.peg.967	CDS	Scaffold14	21560	20154	-2	-	1407	N-acetylglucosamine-regulated outer membrane porin	Chitin and N-acetylglucosamine utilization
fig|562.1020.peg.968	CDS	Scaffold14	21873	22067	3	+	195	phosphopantetheinyltransferase component of enterobactin synthase multienzyme complex	- none -
fig|562.1020.peg.969	CDS	Scaffold14	23804	22140	-2	-	1665	Glutaminyl-tRNA synthetase (EC 6.1.1.18)	tRNA aminoacylation, Glu and Gln
fig|562.1020.peg.970	CDS	Scaffold14	23882	24037	2	+	156	hypothetical protein	- none -
fig|562.1020.peg.971	CDS	Scaffold14	25953	24007	-3	-	1947	PTS system, N-acetylglucosamine-specific IIA component (EC 2.7.1.69) / PTS system, N-acetylglucosamine-specific IIB component (EC 2.7.1.69) / PTS system, N-acetylglucosamine-specific IIC component (EC 2.7.1.69)	Chitin and N-acetylglucosamine utilization; Chitin and N-acetylglucosamine utilization; Chitin and N-acetylglucosamine utilization; Sialic Acid Metabolism; Sialic Acid Metabolism; Sialic Acid Metabolism
fig|562.1020.peg.972	CDS	Scaffold14	26112	26237	3	+	126	FIG00639016: hypothetical protein	- none -
fig|562.1020.peg.973	CDS	Scaffold14	26286	27086	3	+	801	Glucosamine-6-phosphate deaminase (EC 3.5.99.6)	Chitin and N-acetylglucosamine utilization; Sialic Acid Metabolism
fig|562.1020.peg.974	CDS	Scaffold14	27146	28294	2	+	1149	N-acetylglucosamine-6-phosphate deacetylase (EC 3.5.1.25)	Chitin and N-acetylglucosamine utilization; Sialic Acid Metabolism
fig|562.1020.peg.975	CDS	Scaffold14	28303	29523	1	+	1221	N-acetylglucosamine-6P-responsive transcriptional repressor NagC, ROK family	Chitin and N-acetylglucosamine utilization
fig|562.1020.peg.976	CDS	Scaffold14	29571	30323	3	+	753	Phosphatase NagD predicted to act in N-acetylglucosamine utilization subsystem	Chitin and N-acetylglucosamine utilization
fig|562.1020.peg.977	CDS	Scaffold14	30473	32384	2	+	1911	Asparagine synthetase [glutamine-hydrolyzing] (EC 6.3.5.4)	Glutamate and Aspartate uptake in Bacteria; Glutamine, Glutamate, Aspartate and Asparagine Biosynthesis
fig|562.1020.peg.978	CDS	Scaffold14	34820	33645	-2	-	1176	2-octaprenyl-3-methyl-6-methoxy-1,4-benzoquinol hydroxylase (EC 1.14.13.-)	CBSS-87626.3.peg.3639; Ubiquinone Biosynthesis; Ubiquinone Biosynthesis - gjo
fig|562.1020.peg.979	CDS	Scaffold14	34966	36390	1	+	1425	tRNA-i(6)A37 methylthiotransferase	Methylthiotransferases; tRNA-methylthiotransferase containing cluster; tRNA modification Archaea; tRNA modification Bacteria; tRNA processing
fig|562.1020.peg.980	CDS	Scaffold14	36543	37583	3	+	1041	Phosphate starvation-inducible ATPase PhoH with RNA binding motif	CBSS-56780.10.peg.1536; Phosphate metabolism; tRNA-methylthiotransferase containing cluster
fig|562.1020.peg.981	CDS	Scaffold14	37580	38047	2	+	468	Metal-dependent hydrolase YbeY, involved in rRNA and/or ribosome maturation and assembly	CBSS-56780.10.peg.1536; tRNA-methylthiotransferase containing cluster
fig|562.1020.peg.982	CDS	Scaffold14	38137	39015	1	+	879	Magnesium and cobalt efflux protein CorC	CBSS-56780.10.peg.1536; Copper homeostasis: copper tolerance; tRNA-methylthiotransferase containing cluster
fig|562.1020.peg.983	CDS	Scaffold14	39040	40578	1	+	1539	Apolipoprotein N-acyltransferase (EC 2.3.1.-) / Copper homeostasis protein CutE	Copper homeostasis: copper tolerance; Lipoprotein Biosynthesis; tRNA-methylthiotransferase containing cluster; tRNA-methylthiotransferase containing cluster
fig|562.1020.peg.984	CDS	Scaffold14	40685	40563	-2	-	123	FIG00640671: hypothetical protein	- none -
fig|562.1020.peg.985	CDS	Scaffold14	40975	41883	1	+	909	Glutamate Aspartate periplasmic binding protein precursor GltI (TC 3.A.1.3.4)	Glutamate and Aspartate uptake in Bacteria
fig|562.1020.peg.986	CDS	Scaffold14	42053	42793	2	+	741	Glutamate Aspartate transport system permease protein GltJ (TC 3.A.1.3.4)	Glutamate and Aspartate uptake in Bacteria
fig|562.1020.peg.987	CDS	Scaffold14	42793	43467	1	+	675	Glutamate Aspartate transport system permease protein GltK (TC 3.A.1.3.4)	Glutamate and Aspartate uptake in Bacteria
fig|562.1020.peg.988	CDS	Scaffold14	43467	44192	3	+	726	Glutamate Aspartate transport ATP-binding protein GltL (TC 3.A.1.3.4)	Glutamate and Aspartate uptake in Bacteria
fig|562.1020.peg.989	CDS	Scaffold14	44310	45245	3	+	936	Inosine-uridine preferring nucleoside hydrolase (EC 3.2.2.1)	Purine conversions; Queuosine-Archaeosine Biosynthesis
fig|562.1020.peg.990	CDS	Scaffold14	45329	46999	2	+	1671	Chaperone protein DnaK	Heat shock dnaK gene cluster extended; Protein chaperones
fig|562.1020.peg.991	CDS	Scaffold14	48510	47059	-3	-	1452	FIG00638911: hypothetical protein	- none -
fig|562.1020.peg.992	CDS	Scaffold14	49214	48507	-2	-	708	FIG00637867: hypothetical protein	- none -
fig|562.1020.peg.993	CDS	Scaffold14	49316	49870	2	+	555	FIG00639103: hypothetical protein	- none -
fig|562.1020.peg.994	CDS	Scaffold14	51307	49880	-1	-	1428	FIG00638911: hypothetical protein	- none -
fig|562.1020.peg.995	CDS	Scaffold14	52011	51304	-3	-	708	FIG00637867: hypothetical protein	- none -
fig|562.1020.peg.996	CDS	Scaffold14	52185	52045	-3	-	141	FIG00641166: hypothetical protein	- none -
fig|562.1020.peg.997	CDS	Scaffold14	52175	53152	2	+	978	FIG00639187: hypothetical protein	- none -
fig|562.1020.peg.998	CDS	Scaffold14	53704	53222	-1	-	483	COG2433: Uncharacterized conserved protein	- none -
fig|562.1020.peg.999	CDS	Scaffold14	53939	56521	2	+	2583	Leucyl-tRNA synthetase (EC 6.1.1.4)	CBSS-208964.1.peg.3988; tRNA aminoacylation, Leu
fig|562.1020.peg.1000	CDS	Scaffold14	56536	57117	1	+	582	LPS-assembly lipoprotein RlpB precursor (Rare lipoprotein B)	CBSS-208964.1.peg.3988; KDO2-Lipid A biosynthesis; Lipopolysaccharide assembly
fig|562.1020.peg.1001	CDS	Scaffold14	57117	58148	3	+	1032	DNA polymerase III delta subunit (EC 2.7.7.7)	CBSS-208964.1.peg.3988; DNA-replication
fig|562.1020.peg.1002	CDS	Scaffold14	58150	58791	1	+	642	Nicotinate-nucleotide adenylyltransferase (EC 2.7.7.18)	NAD and NADP cofactor biosynthesis global
fig|562.1020.peg.1003	CDS	Scaffold14	58815	59426	3	+	612	Alpha-ribazole-5&#39;-phosphate phosphatase (EC 3.1.3.73)	CBSS-216591.1.peg.168; Cobalamin synthesis; Coenzyme B12 biosynthesis; Phosphoglycerate mutase protein family
fig|562.1020.peg.1004	CDS	Scaffold14	59686	60003	1	+	318	Iojap protein	- none -
fig|562.1020.peg.1005	CDS	Scaffold14	60007	60474	1	+	468	LSU m3Psi1915 methyltransferase RlmH	RNA methylation; Ribosome biogenesis bacterial; tRNA modification Bacteria
fig|562.1020.peg.1006	CDS	Scaffold14	60505	62406	1	+	1902	Penicillin-binding protein 2 (PBP-2)	16S rRNA modification within P site of ribosome; Bacterial cell division cluster; CBSS-83331.1.peg.3039; Peptidoglycan Biosynthesis
fig|562.1020.peg.1007	CDS	Scaffold14	62409	63521	3	+	1113	rod shape-determining membrane protein	- none -
fig|562.1020.peg.1008	CDS	Scaffold14	63532	64620	1	+	1089	Rare lipoprotein A precursor	Peptidoglycan Biosynthesis
fig|562.1020.peg.1009	CDS	Scaffold14	64687	65970	1	+	1284	D-alanyl-D-alanine carboxypeptidase (EC 3.4.16.4)	Metallocarboxypeptidases (EC 3.4.17.-); Murein Hydrolases; Peptidoglycan Biosynthesis
fig|562.1020.peg.1010	CDS	Scaffold14	66080	66343	2	+	264	Proposed lipoate regulatory protein YbeD	Lipoic acid metabolism; Lipoic acid synthesis cluster
fig|562.1020.peg.1011	CDS	Scaffold14	66444	67085	3	+	642	Octanoate-[acyl-carrier-protein]-protein-N-octanoyltransferase	Lipoic acid metabolism; Lipoic acid synthesis cluster
fig|562.1020.peg.1012	CDS	Scaffold14	67344	68297	3	+	954	LysR-family transcriptional regulator YbeF	LysR-family proteins in Salmonella enterica Typhimurium
fig|562.1020.peg.1013	CDS	Scaffold14	68506	69471	1	+	966	Lipoate synthase	Lipoic acid metabolism; Lipoic acid synthesis cluster; Possible RNA degradation cluster
fig|562.1020.peg.1014	CDS	Scaffold14	69775	69572	-1	-	204	Twin-arginine translocation protein TatE	Twin-arginine translocation system
fig|562.1020.peg.1015	CDS	Scaffold14	70692	69904	-3	-	789	Carbon-nitrogen hydrolase	- none -
fig|562.1020.peg.1016	CDS	Scaffold14	70785	71168	3	+	384	CrcB protein	- none -
fig|562.1020.peg.1017	CDS	Scaffold14	71431	71222	-1	-	210	Cold shock protein CspE	Cold shock, CspA family of proteins
fig|562.1020.peg.1018	CDS	Scaffold14	72166	71606	-1	-	561	Lipid A acylation protein PagP, palmitoyltransferase	Lipid A modifications
fig|562.1020.peg.1019	CDS	Scaffold14	72756	74141	3	+	1386	C4-dicarboxylate transporter DcuC (TC 2.A.61.1.1)	Citrate Metabolism, Transport, and Regulation
fig|562.1020.peg.1020	CDS	Scaffold14	74862	74182	-3	-	681	Transcriptional regulatory protein CitB, DpiA	CitAB; Citrate Metabolism, Transport, and Regulation; Orphan regulatory proteins
fig|562.1020.peg.1021	CDS	Scaffold14	76489	74831	-1	-	1659	Sensor kinase CitA, DpiB (EC 2.7.3.-)	CitAB; Citrate Metabolism, Transport, and Regulation; Orphan regulatory proteins
fig|562.1020.peg.1022	CDS	Scaffold14	76868	77926	2	+	1059	[Citrate [pro-3S]-lyase] ligase (EC 6.2.1.22)	Citrate Metabolism, Transport, and Regulation
fig|562.1020.peg.1023	CDS	Scaffold14	77941	78237	1	+	297	Citrate lyase gamma chain, acyl carrier protein (EC 4.1.3.6)	Citrate Metabolism, Transport, and Regulation; TCA Cycle
fig|562.1020.peg.1024	CDS	Scaffold14	78234	79142	3	+	909	Citrate lyase beta chain (EC 4.1.3.6)	Citrate Metabolism, Transport, and Regulation
fig|562.1020.peg.1025	CDS	Scaffold14	79153	80685	1	+	1533	Citrate lyase alpha chain (EC 4.1.3.6)	Citrate Metabolism, Transport, and Regulation
fig|562.1020.peg.1026	CDS	Scaffold14	80689	81240	1	+	552	Apo-citrate lyase phosphoribosyl-dephospho-CoA transferase (EC 2.7.7.61)	Citrate Metabolism, Transport, and Regulation
fig|562.1020.peg.1027	CDS	Scaffold14	81299	82093	2	+	795	2-(5&#39;&#39;-triphosphoribosyl)-3&#39;-dephosphocoenzyme-A synthase (EC 2.7.8.25)	Citrate Metabolism, Transport, and Regulation
fig|562.1020.peg.1028	CDS	Scaffold14	82177	83607	1	+	1431	Citrate Succinate antiporter (TC 2.A.47.3.2)	Citrate Metabolism, Transport, and Regulation
fig|562.1020.peg.1029	CDS	Scaffold14	83721	84527	3	+	807	Ribonuclease I precursor (EC 3.1.27.6)	RNA processing and degradation, bacterial
fig|562.1020.peg.1030	CDS	Scaffold14	84757	85167	1	+	411	Regulator of nucleoside diphosphate kinase	Transcription factors bacterial
fig|562.1020.peg.1031	CDS	Scaffold14	85266	85394	3	+	129	FIG00639549: hypothetical protein	- none -
fig|562.1020.peg.1032	CDS	Scaffold14	86636	85398	-2	-	1239	Uncharacterized zinc-type alcohol dehydrogenase-like protein ybdR	- none -
fig|562.1020.peg.1033	CDS	Scaffold14	86857	87285	1	+	429	Universal stress protein G	Universal stress protein family
fig|562.1020.peg.1034	CDS	Scaffold14	88971	87406	-3	-	1566	Alkyl hydroperoxide reductase protein F (EC 1.6.4.-)	Thioredoxin-disulfide reductase
fig|562.1020.peg.1035	CDS	Scaffold14	88970	89086	2	+	117	hypothetical protein	- none -
fig|562.1020.peg.1036	CDS	Scaffold14	89779	89216	-1	-	564	Alkyl hydroperoxide reductase protein C (EC 1.6.4.-)	Thioredoxin-disulfide reductase
fig|562.1020.peg.1037	CDS	Scaffold14	90151	90897	1	+	747	Thiol:disulfide interchange protein DsbG precursor	Periplasmic disulfide interchange
fig|562.1020.peg.1038	CDS	Scaffold14	91106	92008	2	+	903	LysR-family transcriptional regulator YbeF	LysR-family proteins in Salmonella enterica Typhimurium
fig|562.1020.peg.1039	CDS	Scaffold14	92155	93375	1	+	1221	Co-activator of prophage gene expression IbrA	IbrA and IbrB: co-activators of prophage gene expression
fig|562.1020.peg.1040	CDS	Scaffold14	93348	93977	3	+	630	Co-activator of prophage gene expression IbrB	IbrA and IbrB: co-activators of prophage gene expression
fig|562.1020.peg.1041	CDS	Scaffold14	95138	93978	-2	-	1161	Methionine aminotransferase, PLP-dependent	- none -
fig|562.1020.peg.1042	CDS	Scaffold14	95247	96335	3	+	1089	Glycerol dehydrogenase (EC 1.1.1.6)	Respiratory dehydrogenases 1
fig|562.1020.peg.1043	CDS	Scaffold14	96542	96345	-2	-	198	COG2879, Hypothetical small protein yjiX	- none -
fig|562.1020.peg.1044	CDS	Scaffold14	98829	96724	-3	-	2106	Carbon starvation protein A	Carbon Starvation
fig|562.1020.peg.1045	CDS	Scaffold14	99423	99010	-3	-	414	Proofreading thioesterase in enterobactin biosynthesis EntH	Siderophore Enterobactin
fig|562.1020.peg.1046	CDS	Scaffold14	100172	99426	-2	-	747	2,3-dihydro-2,3-dihydroxybenzoate dehydrogenase (EC 1.3.1.28) [enterobactin] siderophore	Siderophore Enterobactin
fig|562.1020.peg.1047	CDS	Scaffold14	101029	100172	-1	-	858	2,3-dihydro-2,3-dihydroxybenzoate synthetase, isochroismatase( EC:3.3.2.1 )	- none -
fig|562.1020.peg.1048	CDS	Scaffold14	102653	101043	-2	-	1611	2,3-dihydroxybenzoate-AMP ligase (EC 2.7.7.58) [enterobactin] siderophore	Siderophore Enterobactin
fig|562.1020.peg.1049	CDS	Scaffold14	103838	102663	-2	-	1176	Isochorismate synthase (EC 5.4.4.2) [enterobactin] siderophore	Siderophore Enterobactin
fig|562.1020.peg.1050	CDS	Scaffold14	104213	105169	2	+	957	Ferric enterobactin-binding periplasmic protein FepB (TC 3.A.1.14.2)	Siderophore Enterobactin
fig|562.1020.peg.1051	CDS	Scaffold14	106423	105173	-1	-	1251	Enterobactin exporter EntS	Siderophore Enterobactin
fig|562.1020.peg.1052	CDS	Scaffold14	106534	107538	1	+	1005	Ferric enterobactin transport system permease protein fepD	- none -
fig|562.1020.peg.1053	CDS	Scaffold14	107535	108527	3	+	993	Ferric enterobactin transport system permease protein FepG (TC 3.A.1.14.2)	Siderophore Enterobactin
fig|562.1020.peg.1054	CDS	Scaffold14	108524	109339	2	+	816	Ferric enterobactin transport ATP-binding protein FepC (TC 3.A.1.14.2)	Siderophore Enterobactin
fig|562.1020.peg.1055	CDS	Scaffold14	110469	109336	-3	-	1134	Ferric enterobactin uptake protein FepE	Siderophore Enterobactin
fig|562.1020.peg.1056	CDS	Scaffold14	110577	110696	3	+	120	FIG00644201: hypothetical protein	- none -
fig|562.1020.peg.1057	CDS	Scaffold14	114566	110685	-2	-	3882	Enterobactin synthetase component F, serine activating enzyme (EC 2.7.7.-)	Siderophore Enterobactin
fig|562.1020.peg.1058	CDS	Scaffold14	114781	114563	-1	-	219	FIG005032: Putative cytoplasmic protein YbdZ in enterobactin biosynthesis operon	Siderophore Enterobactin
fig|562.1020.peg.1059	CDS	Scaffold14	115986	114784	-3	-	1203	Enterobactin esterase	Siderophore Enterobactin
fig|562.1020.peg.1060	CDS	Scaffold14	116236	116105	-1	-	132	hypothetical protein	- none -
fig|562.1020.peg.1061	CDS	Scaffold14	116229	118469	3	+	2241	TonB-dependent receptor; Outer membrane receptor for ferric enterobactin and colicins B, D	Siderophore Enterobactin; Ton and Tol transport systems
fig|562.1020.peg.1062	CDS	Scaffold14	118635	119264	3	+	630	4&#39;-phosphopantetheinyl transferase (EC 2.7.8.-) [enterobactin] siderophore	Siderophore Enterobactin
fig|562.1020.peg.1063	CDS	Scaffold15	1170	373	-3	-	798	FIG01220476: hypothetical protein	- none -
fig|562.1020.peg.1064	CDS	Scaffold15	2453	1923	-2	-	531	Cytochrome b561 homolog 1	- none -
fig|562.1020.peg.1065	CDS	Scaffold15	2534	2647	2	+	114	hypothetical protein	- none -
fig|562.1020.peg.1066	CDS	Scaffold15	3446	2796	-2	-	651	Candidate zinc-binding lipoprotein ZinT	- none -
fig|562.1020.peg.1067	CDS	Scaffold15	4338	3703	-3	-	636	FIG001196: Membrane protein YedZ	CBSS-211586.1.peg.1859
fig|562.1020.peg.1068	CDS	Scaffold15	5343	4339	-3	-	1005	Putative sulfite oxidase subunit YedY	CBSS-211586.1.peg.1859
fig|562.1020.peg.1069	CDS	Scaffold15	5865	5452	-3	-	414	Transthyretin-like protein precursor	- none -
fig|562.1020.peg.1070	CDS	Scaffold15	5887	6669	1	+	783	putative 2-component transcriptional regulator	- none -
fig|562.1020.peg.1071	CDS	Scaffold15	6669	8027	3	+	1359	Putative two component system histidine kinase YedV	Orphan regulatory proteins
fig|562.1020.peg.1072	CDS	Scaffold15	8986	8135	-1	-	852	Chaperone protein hchA	- none -
fig|562.1020.peg.1073	CDS	Scaffold15	9379	9543	1	+	165	FIG00641112: hypothetical protein	- none -
fig|562.1020.peg.1074	CDS	Scaffold15	10740	9577	-3	-	1164	Outer membrane protein S1 precursor	- none -
fig|562.1020.peg.1075	CDS	Scaffold15	11371	11673	1	+	303	FIG00638388: hypothetical protein	- none -
fig|562.1020.peg.1076	CDS	Scaffold15	11713	12408	1	+	696	metal-dependent phosphohydrolase	- none -
fig|562.1020.peg.1077	CDS	Scaffold15	12475	13893	1	+	1419	DNA-cytosine methyltransferase (EC 2.1.1.37)	DNA repair, bacterial
fig|562.1020.peg.1078	CDS	Scaffold15	13874	14344	2	+	471	Very-short-patch mismatch repair endonuclease (G-T specific)	DNA repair, bacterial
fig|562.1020.peg.1079	CDS	Scaffold15	15253	14333	-1	-	921	Permease of the drug/metabolite transporter (DMT) superfamily	Queuosine-Archaeosine Biosynthesis
fig|562.1020.peg.1080	CDS	Scaffold15	15426	16343	3	+	918	Putative inner membrane protein	- none -
fig|562.1020.peg.1081	CDS	Scaffold15	16422	16604	3	+	183	FIG01045396: hypothetical protein	- none -
fig|562.1020.peg.1082	CDS	Scaffold15	16860	18536	3	+	1677	FIG00638997: hypothetical protein	- none -
fig|562.1020.peg.1083	CDS	Scaffold15	19348	18533	-1	-	816	Putative mannosyl-3-phosphoglycerate phosphatase (EC 3.1.3.70)	- none -
fig|562.1020.peg.1084	CDS	Scaffold15	19873	19646	-1	-	228	putative cytoplasmic protein	- none -
fig|562.1020.peg.1085	CDS	Scaffold15	20036	20224	2	+	189	DsrB protein	- none -
fig|562.1020.peg.1086	CDS	Scaffold15	20891	20268	-2	-	624	Colanic acid capsular biosynthesis activation accesory protein RcsA, co-regulator with RcsB	Rcs phosphorelay signal transduction pathway
fig|562.1020.peg.1087	CDS	Scaffold15	21966	21181	-3	-	786	Flagellar biosynthesis protein FliR	Flagellar motility; Flagellum
fig|562.1020.peg.1088	CDS	Scaffold15	22244	21975	-2	-	270	Flagellar biosynthesis protein FliQ	Flagellum
fig|562.1020.peg.1089	CDS	Scaffold15	22991	22254	-2	-	738	Flagellar biosynthesis protein FliP	Flagellum
fig|562.1020.peg.1090	CDS	Scaffold15	23356	22991	-1	-	366	Flagellar biosynthesis protein FliQ	Flagellum
fig|562.1020.peg.1091	CDS	Scaffold15	23772	23359	-3	-	414	Flagellar motor switch protein FliN	Bacterial Chemotaxis; Flagellar motility; Flagellum
fig|562.1020.peg.1092	CDS	Scaffold15	24773	23769	-2	-	1005	Flagellar motor switch protein FliM	Bacterial Chemotaxis; Flagellar motility; Flagellum
fig|562.1020.peg.1093	CDS	Scaffold15	25242	24778	-3	-	465	Flagellar biosynthesis protein FliL	Flagellum
fig|562.1020.peg.1094	CDS	Scaffold15	26474	25347	-2	-	1128	Flagellar hook-length control protein FliK	Flagellum
fig|562.1020.peg.1095	CDS	Scaffold15	26914	26471	-1	-	444	Flagellar protein FliJ	Flagellum
fig|562.1020.peg.1096	CDS	Scaffold15	28306	26933	-1	-	1374	Flagellum-specific ATP synthase FliI	Flagellar motility; Flagellum
fig|562.1020.peg.1097	CDS	Scaffold15	28992	28306	-3	-	687	Flagellar assembly protein FliH	Flagellum
fig|562.1020.peg.1098	CDS	Scaffold15	29980	28985	-1	-	996	Flagellar motor switch protein FliG	Bacterial Chemotaxis; Flagellum
fig|562.1020.peg.1099	CDS	Scaffold15	31631	29973	-2	-	1659	Flagellar M-ring protein FliF	Flagellum
fig|562.1020.peg.1100	CDS	Scaffold15	31846	32160	1	+	315	Flagellar hook-basal body complex protein FliE	Flagellum; Flagellum in Campylobacter
fig|562.1020.peg.1101	CDS	Scaffold15	33221	32553	-2	-	669	Gifsy-2 prophage protein	- none -
fig|562.1020.peg.1102	CDS	Scaffold15	33563	33330	-2	-	234	hypothetical protein	- none -
fig|562.1020.peg.1103	CDS	Scaffold15	34765	33560	-1	-	1206	Putative transport system permease protein	- none -
fig|562.1020.peg.1104	CDS	Scaffold15	34952	35365	2	+	414	FIG00640199: hypothetical protein	- none -
fig|562.1020.peg.1105	CDS	Scaffold15	36886	35399	-1	-	1488	Cytoplasmic alpha-amylase (EC 3.2.1.1)	Maltose and Maltodextrin Utilization
fig|562.1020.peg.1106	CDS	Scaffold15	37329	36964	-3	-	366	Flagellar biosynthesis protein FliT	Flagellum
fig|562.1020.peg.1107	CDS	Scaffold15	37739	37329	-2	-	411	Flagellar biosynthesis protein FliS	Flagellum
fig|562.1020.peg.1108	CDS	Scaffold15	39170	37755	-2	-	1416	Flagellar hook-associated protein FliD	Flagellum
fig|562.1020.peg.1109	CDS	Scaffold15	39416	40696	2	+	1281	Flagellar biosynthesis protein FliC	Flagellum
fig|562.1020.peg.1110	CDS	Scaffold15	40942	40823	-1	-	120	hypothetical protein	- none -
fig|562.1020.peg.1111	CDS	Scaffold15	41016	41735	3	+	720	RNA polymerase sigma factor for flagellar operon	Flagellar motility; Flagellum; Transcription initiation, bacterial sigma factors
fig|562.1020.peg.1112	CDS	Scaffold15	41781	42332	3	+	552	Flagellar biosynthesis protein FliZ	Flagellum
fig|562.1020.peg.1113	CDS	Scaffold15	42420	43220	3	+	801	Cystine ABC transporter, periplasmic cystine-binding protein FliY	L-Cystine Uptake and Metabolism
fig|562.1020.peg.1114	CDS	Scaffold15	43325	44311	2	+	987	D-cysteine desulfhydrase (EC 4.4.1.15)	Adaptation to d-cysteine
fig|562.1020.peg.1115	CDS	Scaffold15	44326	44994	1	+	669	Cystine ABC transporter, permease protein	Adaptation to d-cysteine; L-Cystine Uptake and Metabolism
fig|562.1020.peg.1116	CDS	Scaffold15	44991	45743	3	+	753	Cystine ABC transporter, ATP-binding protein	Adaptation to d-cysteine; L-Cystine Uptake and Metabolism
fig|562.1020.peg.1117	CDS	Scaffold15	45973	46695	1	+	723	N-3-oxohexanoyl-L-homoserine lactone quorum-sensing transcriptional activator @ N-3-oxooctanoyl-L-homoserine lactone quorum-sensing transcriptional activator	- none -
fig|562.1020.peg.1118	CDS	Scaffold15	46987	46763	-1	-	225	FIG00634007: hypothetical protein	- none -
fig|562.1020.peg.1119	CDS	Scaffold15	47150	46974	-2	-	177	FIG00639474: hypothetical protein	- none -
fig|562.1020.peg.1120	CDS	Scaffold15	47304	47188	-3	-	117	FIG00638802: hypothetical protein	- none -
fig|562.1020.peg.1121	CDS	Scaffold15	47446	48102	1	+	657	BarA-associated response regulator UvrY (= GacA = SirA)	BarA-UvrY(SirA) two-component regulatory system
fig|562.1020.peg.1122	CDS	Scaffold15	48099	49931	3	+	1833	Excinuclease ABC subunit C	BarA-UvrY(SirA) two-component regulatory system; DNA repair, UvrABC system
fig|562.1020.peg.1123	CDS	Scaffold15	49988	50536	2	+	549	CDP-diacylglycerol--glycerol-3-phosphate 3-phosphatidyltransferase (EC 2.7.8.5)	BarA-UvrY(SirA) two-component regulatory system; CBSS-316407.3.peg.1371; Glycerolipid and Glycerophospholipid Metabolism in Bacteria
fig|562.1020.peg.1124	CDS	Scaffold15	51226	51891	1	+	666	FIG00637942: hypothetical protein	- none -
fig|562.1020.peg.1125	CDS	Scaffold15	53164	51953	-1	-	1212	Tyrosine-specific transport protein	- none -
fig|562.1020.peg.1126	CDS	Scaffold15	53356	53595	1	+	240	FIG01045661: hypothetical protein	- none -
fig|562.1020.peg.1127	CDS	Scaffold15	54130	53633	-1	-	498	Ferritin-like protein 2	- none -
fig|562.1020.peg.1128	CDS	Scaffold15	54155	54295	2	+	141	FIG00637990: hypothetical protein	- none -
fig|562.1020.peg.1129	CDS	Scaffold15	54555	54301	-3	-	255	FIG00638267: hypothetical protein	- none -
fig|562.1020.peg.1130	CDS	Scaffold15	54597	54740	3	+	144	hypothetical protein	- none -
fig|562.1020.peg.1131	CDS	Scaffold15	54976	54830	-1	-	147	FIG00638510: hypothetical protein	- none -
fig|562.1020.peg.1132	CDS	Scaffold15	55088	55339	2	+	252	FIG00510289: hypothetical protein	- none -
fig|562.1020.peg.1133	CDS	Scaffold15	55921	55418	-1	-	504	Ferritin-like protein 2	- none -
fig|562.1020.peg.1134	CDS	Scaffold15	56718	57707	3	+	990	L-arabinose-binding periplasmic protein precursor AraF (TC 3.A.1.2.2)	L-Arabinose utilization
fig|562.1020.peg.1135	CDS	Scaffold15	57777	59291	3	+	1515	L-arabinose transport ATP-binding protein AraG (TC 3.A.1.2.2)	L-Arabinose utilization
fig|562.1020.peg.1136	CDS	Scaffold15	59306	60292	2	+	987	L-arabinose transport system permease protein (TC 3.A.1.2.2)	L-Arabinose utilization
fig|562.1020.peg.1137	CDS	Scaffold15	60459	61259	3	+	801	Trehalose-6-phosphate phosphatase (EC 3.1.3.12)	Trehalose Biosynthesis
fig|562.1020.peg.1138	CDS	Scaffold15	61234	62658	1	+	1425	Alpha,alpha-trehalose-phosphate synthase [UDP-forming] (EC 2.4.1.15)	Trehalose Biosynthesis
fig|562.1020.peg.1139	CDS	Scaffold15	63093	62665	-3	-	429	Universal stress protein C	Universal stress protein family
fig|562.1020.peg.1140	CDS	Scaffold15	63873	64223	3	+	351	Flagellar transcriptional activator FlhD	Flagellum
fig|562.1020.peg.1141	CDS	Scaffold15	64226	64804	2	+	579	Flagellar transcriptional activator FlhC	Flagellum
fig|562.1020.peg.1142	CDS	Scaffold15	64931	65818	2	+	888	Flagellar motor rotation protein MotA	Flagellar motility; Flagellum
fig|562.1020.peg.1143	CDS	Scaffold15	65815	66741	1	+	927	Flagellar motor rotation protein MotB	Flagellar motility; Flagellum
fig|562.1020.peg.1144	CDS	Scaffold15	66752	68710	2	+	1959	Signal transduction histidine kinase CheA (EC 2.7.3.-)	Bacterial Chemotaxis; Flagellar motility
fig|562.1020.peg.1145	CDS	Scaffold15	68731	69234	1	+	504	Positive regulator of CheA protein activity (CheW)	Bacterial Chemotaxis
fig|562.1020.peg.1146	CDS	Scaffold15	69379	71040	1	+	1662	Methyl-accepting chemotaxis protein II (aspartate chemoreceptor protein)	Bacterial Chemotaxis
fig|562.1020.peg.1147	CDS	Scaffold15	71086	72687	1	+	1602	Methyl-accepting chemotaxis protein IV (dipeptide chemoreceptor protein)	Bacterial Chemotaxis
fig|562.1020.peg.1148	CDS	Scaffold15	72706	73566	1	+	861	Chemotaxis protein methyltransferase CheR (EC 2.1.1.80)	Bacterial Chemotaxis
fig|562.1020.peg.1149	CDS	Scaffold15	73569	74618	3	+	1050	Chemotaxis response regulator protein-glutamate methylesterase CheB (EC 3.1.1.61)	Bacterial Chemotaxis
fig|562.1020.peg.1150	CDS	Scaffold15	74633	75022	2	+	390	Chemotaxis regulator - transmits chemoreceptor signals to flagelllar motor components CheY	Bacterial Chemotaxis; Flagellar motility
fig|562.1020.peg.1151	CDS	Scaffold15	75033	75677	3	+	645	Chemotaxis response - phosphatase CheZ	Bacterial Chemotaxis
fig|562.1020.peg.1152	CDS	Scaffold15	75846	75712	-3	-	135	hypothetical protein	- none -
fig|562.1020.peg.1153	CDS	Scaffold15	75879	77027	3	+	1149	Flagellar biosynthesis protein FlhB	Flagellar motility; Flagellum
fig|562.1020.peg.1154	CDS	Scaffold15	77020	79098	1	+	2079	Flagellar biosynthesis protein FlhA	Flagellar motility; Flagellum
fig|562.1020.peg.1155	CDS	Scaffold15	79098	79490	3	+	393	Flagellar protein FlhE	Flagellum
fig|562.1020.peg.1156	CDS	Scaffold15	80098	79610	-1	-	489	FIG00639719: hypothetical protein	- none -
fig|562.1020.peg.1157	CDS	Scaffold15	80067	80213	3	+	147	hypothetical protein	- none -
fig|562.1020.peg.1158	CDS	Scaffold15	82008	80275	-3	-	1734	Arginyl-tRNA synthetase (EC 6.1.1.19)	tRNA aminoacylation, Arg
fig|562.1020.peg.1159	CDS	Scaffold15	82218	82790	3	+	573	Protein yecM	- none -
fig|562.1020.peg.1160	CDS	Scaffold15	82804	83551	1	+	747	Cytoplasmic copper homeostasis protein CutC	Copper homeostasis: copper tolerance
fig|562.1020.peg.1161	CDS	Scaffold15	83939	85039	2	+	1101	Cytochrome c-type protein TorY	trimethylamine N-oxide (TMAO) reductase
fig|562.1020.peg.1162	CDS	Scaffold15	85064	87493	2	+	2430	Trimethylamine-N-oxide reductase (EC 1.6.6.9)	trimethylamine N-oxide (TMAO) reductase
fig|562.1020.peg.1163	CDS	Scaffold15	88629	87658	-3	-	972	tRNA (5-methoxyuridine) 34 synthase	tRNA modification Bacteria; tRNAmodification position 34
fig|562.1020.peg.1164	CDS	Scaffold15	89369	88626	-2	-	744	tRNA (uridine-5-oxyacetic acid methyl ester) 34 synthase	tRNA modification Bacteria; tRNAmodification position 34
fig|562.1020.peg.1165	CDS	Scaffold15	89805	89410	-3	-	396	FIG01046209: hypothetical protein	- none -
fig|562.1020.peg.1166	CDS	Scaffold15	90676	89858	-1	-	819	FIG003003: hypothetical protein	- none -
fig|562.1020.peg.1167	CDS	Scaffold15	91239	90673	-3	-	567	Nicotinamidase/isochorismatase family protein	NAD and NADP cofactor biosynthesis global
fig|562.1020.peg.1168	CDS	Scaffold15	91588	93321	1	+	1734	Aspartyl-tRNA synthetase (EC 6.1.1.12)	tRNA aminoacylation, Asp and Asn
fig|562.1020.peg.1169	CDS	Scaffold15	93514	93891	1	+	378	Dihydroneopterin triphosphate pyrophosphohydrolase type 2 (nudB)	Folate Biosynthesis
fig|562.1020.peg.1170	CDS	Scaffold15	93920	94660	2	+	741	FIG000859: hypothetical protein YebC	Riboflavin, FMN and FAD metabolism in plants; RuvABC plus a hypothetical
fig|562.1020.peg.1171	CDS	Scaffold15	94695	95216	3	+	522	Crossover junction endodeoxyribonuclease RuvC (EC 3.1.22.4)	DNA-replication; RuvABC plus a hypothetical
fig|562.1020.peg.1172	CDS	Scaffold15	95820	95218	-3	-	603	FIG00637868: hypothetical protein	- none -
fig|562.1020.peg.1173	CDS	Scaffold15	96095	96706	2	+	612	Holliday junction DNA helicase RuvA	DNA-replication; RuvABC plus a hypothetical
fig|562.1020.peg.1174	CDS	Scaffold15	96715	97725	1	+	1011	Holliday junction DNA helicase RuvB	DNA-replication; RuvABC plus a hypothetical
fig|562.1020.peg.1175	CDS	Scaffold15	98657	97872	-2	-	786	Zinc ABC transporter, inner membrane permease protein ZnuB	- none -
fig|562.1020.peg.1176	CDS	Scaffold15	99409	98654	-1	-	756	Zinc ABC transporter, ATP-binding protein ZnuC	- none -
fig|562.1020.peg.1177	CDS	Scaffold15	99362	100420	2	+	1059	Zinc ABC transporter, periplasmic-binding protein ZnuA	- none -
fig|562.1020.peg.1178	CDS	Scaffold15	100436	101758	2	+	1323	Cell wall endopeptidase, family M23/M37	Glutaredoxins
fig|562.1020.peg.1179	CDS	Scaffold15	101878	102849	1	+	972	Lipid A biosynthesis (KDO) 2-(lauroyl)-lipid IVA acyltransferase (EC 2.3.1.-)	KDO2-Lipid A biosynthesis
fig|562.1020.peg.1180	CDS	Scaffold15	106012	102938	-1	-	3075	Alpha-mannosidase (EC 3.2.1.24)	Mannose Metabolism
fig|562.1020.peg.1181	CDS	Scaffold15	107917	106049	-1	-	1869	Putative glycosyl hydrolase of unknown function (DUF1680)	- none -
fig|562.1020.peg.1182	CDS	Scaffold15	108815	108006	-2	-	810	CymJ protein	- none -
fig|562.1020.peg.1183	CDS	Scaffold15	108915	108796	-3	-	120	hypothetical protein	- none -
fig|562.1020.peg.1184	CDS	Scaffold15	110349	109222	-3	-	1128	Maltose/maltodextrin transport ATP-binding protein MalK (EC 3.6.3.19)	Maltose and Maltodextrin Utilization
fig|562.1020.peg.1185	CDS	Scaffold15	110920	110432	-1	-	489	Glycosidase	- none -
fig|562.1020.peg.1186	CDS	Scaffold15	111961	111005	-1	-	957	UDP-3-O-[3-hydroxymyristoyl] glucosamine N-acyltransferase (EC 2.3.1.-)	KDO2-Lipid A biosynthesis; Llipid A biosynthesis cluster
fig|562.1020.peg.1187	CDS	Scaffold15	113017	111980	-1	-	1038	FIG00641874: hypothetical protein	- none -
fig|562.1020.peg.1188	CDS	Scaffold15	113290	114522	1	+	1233	Maltose/maltodextrin ABC transporter, substrate binding periplasmic protein MalE	Alpha-Amylase locus in Streptocococcus; Bacterial Chemotaxis; Maltose and Maltodextrin Utilization
fig|562.1020.peg.1189	CDS	Scaffold15	114525	115814	3	+	1290	Maltose/maltodextrin ABC transporter, permease protein MalF	Maltose and Maltodextrin Utilization
fig|562.1020.peg.1190	CDS	Scaffold15	115817	116650	2	+	834	Maltose/maltodextrin ABC transporter, permease protein MalG	Maltose and Maltodextrin Utilization
fig|562.1020.peg.1191	CDS	Scaffold15	116667	117692	3	+	1026	Neopullulanase (EC 3.2.1.135)	Maltose and Maltodextrin Utilization
fig|562.1020.peg.1192	CDS	Scaffold16	80	283	2	+	204	Sugar efflux transporter B	- none -
fig|562.1020.peg.1193	CDS	Scaffold16	394	1317	1	+	924	FIG00638098: hypothetical protein	- none -
fig|562.1020.peg.1194	CDS	Scaffold16	2139	1321	-3	-	819	Methionine ABC transporter substrate-binding protein	Methionine Biosynthesis; Methionine Degradation
fig|562.1020.peg.1195	CDS	Scaffold16	2292	2654	3	+	360	probable secreted protein STY4010	- none -
fig|562.1020.peg.1196	CDS	Scaffold16	4050	2695	-3	-	1356	Putative transport protein	- none -
fig|562.1020.peg.1197	CDS	Scaffold16	4548	4096	-3	-	453	probable membrane protein YPO2654	- none -
fig|562.1020.peg.1198	CDS	Scaffold16	5947	4601	-1	-	1347	Xanthine/uracil/thiamine/ascorbate permease family protein	Purine Utilization
fig|562.1020.peg.1199	CDS	Scaffold16	6110	7876	2	+	1767	Adenine deaminase (EC 3.5.4.2)	Purine conversions
fig|562.1020.peg.1200	CDS	Scaffold16	9313	7922	-1	-	1392	Hexose phosphate transport protein UhpT	Hexose Phosphate Uptake System
fig|562.1020.peg.1201	CDS	Scaffold16	10770	9451	-3	-	1320	Hexose phosphate uptake regulatory protein UhpC	Hexose Phosphate Uptake System
fig|562.1020.peg.1202	CDS	Scaffold16	12273	10780	-3	-	1494	Sensor histidine protein kinase UhpB, glucose-6-phosphate specific (EC 2.7.13.3)	Hexose Phosphate Uptake System
fig|562.1020.peg.1203	CDS	Scaffold16	12872	12282	-2	-	591	Transcriptional regulatory protein UhpA	Hexose Phosphate Uptake System
fig|562.1020.peg.1204	CDS	Scaffold16	13238	12948	-2	-	291	Acetolactate synthase small subunit (EC 2.2.1.6)	Acetolactate synthase subunits; Branched-Chain Amino Acid Biosynthesis
fig|562.1020.peg.1205	CDS	Scaffold16	14930	13242	-2	-	1689	Acetolactate synthase large subunit (EC 2.2.1.6)	Acetolactate synthase subunits; Branched-Chain Amino Acid Biosynthesis
fig|562.1020.peg.1206	CDS	Scaffold16	15868	16041	1	+	174	hypothetical protein	- none -
fig|562.1020.peg.1207	CDS	Scaffold16	16068	17252	3	+	1185	Multidrug resistance protein D	- none -
fig|562.1020.peg.1208	CDS	Scaffold16	17757	17260	-3	-	498	Putative transcriptional regulator	- none -
fig|562.1020.peg.1209	CDS	Scaffold16	18116	17754	-2	-	363	Putative inner membrane protein	- none -
fig|562.1020.peg.1210	CDS	Scaffold16	18453	18106	-3	-	348	Putative inner membrane protein	- none -
fig|562.1020.peg.1211	CDS	Scaffold16	18561	19010	3	+	450	FIG00638952: hypothetical protein	- none -
fig|562.1020.peg.1212	CDS	Scaffold16	20550	19057	-3	-	1494	Choline-sulfatase (EC 3.1.6.6)	Choline Transport; Choline and Betaine Uptake and Betaine Biosynthesis
fig|562.1020.peg.1213	CDS	Scaffold16	22262	20547	-2	-	1716	Sodium-Choline Symporter	Choline Transport
fig|562.1020.peg.1214	CDS	Scaffold16	22429	23322	1	+	894	Hypothetical transcriptional regulator yidL	- none -
fig|562.1020.peg.1215	CDS	Scaffold16	23495	23319	-2	-	177	Maltose-6&#39;-phosphate glucosidase (EC 3.2.1.122)	Maltose and Maltodextrin Utilization; Trehalose Uptake and Utilization
fig|562.1020.peg.1216	CDS	Scaffold16	24133	23495	-1	-	639	Maltose-6&#39;-phosphate glucosidase (EC 3.2.1.122)	Maltose and Maltodextrin Utilization; Trehalose Uptake and Utilization
fig|562.1020.peg.1217	CDS	Scaffold16	25749	24133	-3	-	1617	PTS system, maltose and glucose-specific IIC component (EC 2.7.1.69) / PTS system, maltose and glucose-specific IIB component (EC 2.7.1.69)	Maltose and Maltodextrin Utilization; Maltose and Maltodextrin Utilization
fig|562.1020.peg.1218	CDS	Scaffold16	26045	26761	2	+	717	HTH-type transcriptional regulator YidP	Mediator of hyperadherence YidE in Enterobacteria and its conserved region
fig|562.1020.peg.1219	CDS	Scaffold16	28419	26758	-3	-	1662	Mediator of hyperadherence YidE	Mediator of hyperadherence YidE in Enterobacteria and its conserved region
fig|562.1020.peg.1220	CDS	Scaffold16	28449	28568	3	+	120	FIG00637910: hypothetical protein	- none -
fig|562.1020.peg.1221	CDS	Scaffold16	29043	28615	-3	-	429	16 kDa heat shock protein B	Mediator of hyperadherence YidE in Enterobacteria and its conserved region
fig|562.1020.peg.1222	CDS	Scaffold16	29568	29155	-3	-	414	16 kDa heat shock protein A	Mediator of hyperadherence YidE in Enterobacteria and its conserved region
fig|562.1020.peg.1223	CDS	Scaffold16	29946	30206	3	+	261	Outer membrane lipoprotein YidQ	Mediator of hyperadherence YidE in Enterobacteria and its conserved region
fig|562.1020.peg.1224	CDS	Scaffold16	31422	30208	-3	-	1215	Uncharacterized protein YidR	Mediator of hyperadherence YidE in Enterobacteria and its conserved region
fig|562.1020.peg.1225	CDS	Scaffold16	31523	32587	2	+	1065	Uncharacterized protein YidS	Mediator of hyperadherence YidE in Enterobacteria and its conserved region
fig|562.1020.peg.1226	CDS	Scaffold16	33876	32584	-3	-	1293	D-galactonate transporter	D-galactonate catabolism
fig|562.1020.peg.1227	CDS	Scaffold16	35144	33996	-2	-	1149	Galactonate dehydratase (EC 4.2.1.6)	D-galactonate catabolism; Muconate lactonizing enzyme family
fig|562.1020.peg.1228	CDS	Scaffold16	35758	35141	-1	-	618	2-dehydro-3-deoxyphosphogalactonate aldolase (EC 4.1.2.21)	D-galactonate catabolism
fig|562.1020.peg.1229	CDS	Scaffold16	36620	35742	-2	-	879	2-dehydro-3-deoxygalactonokinase (EC 2.7.1.58)	D-galactonate catabolism
fig|562.1020.peg.1230	CDS	Scaffold16	37306	36617	-1	-	690	D-Galactonate repressor DgoR	D-galactonate catabolism
fig|562.1020.peg.1231	CDS	Scaffold16	37584	38240	3	+	657	Putative replicase	- none -
fig|562.1020.peg.1232	CDS	Scaffold16	39098	38286	-2	-	813	Phosphatase YidA	- none -
fig|562.1020.peg.1233	CDS	Scaffold16	39611	39213	-2	-	399	FIG00638813: hypothetical protein	- none -
fig|562.1020.peg.1234	CDS	Scaffold16	42265	39851	-1	-	2415	DNA gyrase subunit B (EC 5.99.1.3)	Cell Division Subsystem including YidCD; DNA gyrase subunits; DNA replication cluster 1; DNA topoisomerases, Type II, ATP-dependent; Resistance to fluoroquinolones
fig|562.1020.peg.1235	CDS	Scaffold16	43367	42294	-2	-	1074	DNA recombination and repair protein RecF	Cell Division Subsystem including YidCD; DNA repair, bacterial RecFOR pathway; DNA replication cluster 1; Hypothetical Coupled to RecF
fig|562.1020.peg.1236	CDS	Scaffold16	44467	43367	-1	-	1101	DNA polymerase III beta subunit (EC 2.7.7.7)	Cell Division Subsystem including YidCD; DNA-replication; DNA replication cluster 1
fig|562.1020.peg.1237	CDS	Scaffold16	45875	44472	-2	-	1404	Chromosomal replication initiator protein DnaA	Cell Division Subsystem including YidCD; DNA-replication; DNA replication cluster 1
fig|562.1020.peg.1238	CDS	Scaffold16	46529	46389	-2	-	141	hypothetical protein	- none -
fig|562.1020.peg.1239	CDS	Scaffold16	46482	46622	3	+	141	LSU ribosomal protein L34p	Cell Division Subsystem including YidCD; RNA modification cluster; Ribosome LSU bacterial
fig|562.1020.peg.1240	CDS	Scaffold16	46672	46998	1	+	327	Ribonuclease P protein component (EC 3.1.26.5)	Cell Division Subsystem including YidCD; RNA modification cluster; tRNA processing
fig|562.1020.peg.1241	CDS	Scaffold16	47273	48868	2	+	1596	Inner membrane protein translocase component YidC, long form	CTP synthase (EC 6.3.4.2) cluster; Cell Division Subsystem including YidCD; RNA modification cluster
fig|562.1020.peg.1242	CDS	Scaffold16	48974	50338	2	+	1365	GTPase and tRNA-U34 5-formylation enzyme TrmE	Cell Division Subsystem including YidCD; RNA modification and chromosome partitioning cluster; RNA modification cluster; mnm5U34 biosynthesis bacteria; tRNA modification Bacteria; tRNAmodification position 34
fig|562.1020.peg.1243	CDS	Scaffold16	50876	52291	2	+	1416	Tryptophanase (EC 4.1.99.1)	Aromatic amino acid degradation
fig|562.1020.peg.1244	CDS	Scaffold16	52460	53629	2	+	1170	Tryptophan-specific transport protein	- none -
fig|562.1020.peg.1245	CDS	Scaffold16	53761	54936	1	+	1176	Putative transport protein	- none -
fig|562.1020.peg.1246	CDS	Scaffold16	54911	55870	2	+	960	Putative LysR-family transcriptional regulator YidZ	- none -
fig|562.1020.peg.1247	CDS	Scaffold16	56027	56776	2	+	750	FIG004212: hypothetical protein	- none -
fig|562.1020.peg.1248	CDS	Scaffold16	56798	57364	2	+	567	Putative oxidoreductase	- none -
fig|562.1020.peg.1249	CDS	Scaffold16	58755	57418	-3	-	1338	Xanthine/uracil/thiamine/ascorbate permease family protein	Purine Utilization
fig|562.1020.peg.1250	CDS	Scaffold16	58920	59585	3	+	666	Putative phosphatase YieH	2-phosphoglycolate salvage
fig|562.1020.peg.1251	CDS	Scaffold16	59643	60125	3	+	483	FIG00638032: hypothetical protein	- none -
fig|562.1020.peg.1252	CDS	Scaffold16	60174	60761	3	+	588	FIG00638764: hypothetical protein	- none -
fig|562.1020.peg.1253	CDS	Scaffold16	61545	60823	-3	-	723	hypothetical protein	- none -
fig|562.1020.peg.1254	CDS	Scaffold16	62729	61560	-2	-	1170	Endo-1,4-beta-xylanase A precursor (EC 3.2.1.8)	D-Galacturonate and D-Glucuronate Utilization; Xylose utilization
fig|562.1020.peg.1255	CDS	Scaffold16	64372	62756	-1	-	1617	Maltoporin (maltose/maltodextrin high-affinity receptor, phage lambda receptor protein)	Maltose and Maltodextrin Utilization; Trehalose Uptake and Utilization
fig|562.1020.peg.1256	CDS	Scaffold16	65852	64458	-2	-	1395	6-phospho-beta-glucosidase (EC 3.2.1.86)	Beta-Glucoside Metabolism
fig|562.1020.peg.1257	CDS	Scaffold16	67775	65871	-2	-	1902	PTS system, beta-glucoside-specific IIB component (EC 2.7.1.69) / PTS system, beta-glucoside-specific IIC component (EC 2.7.1.69) / PTS system, beta-glucoside-specific IIA component (EC 2.7.1.69)	Beta-Glucoside Metabolism; Beta-Glucoside Metabolism; Beta-Glucoside Metabolism
fig|562.1020.peg.1258	CDS	Scaffold16	68716	67880	-1	-	837	Beta-glucoside bgl operon antiterminator, BglG family	Beta-Glucoside Metabolism
fig|562.1020.peg.1259	CDS	Scaffold16	68782	68904	1	+	123	FIG00639021: hypothetical protein	- none -
fig|562.1020.peg.1260	CDS	Scaffold16	69727	69002	-1	-	726	Phosphate transport system regulatory protein PhoU	High affinity phosphate transporter and control of PHO regulon; Phosphate metabolism
fig|562.1020.peg.1261	CDS	Scaffold16	70515	69742	-3	-	774	Phosphate transport ATP-binding protein PstB (TC 3.A.1.7.1)	High affinity phosphate transporter and control of PHO regulon; Phosphate metabolism
fig|562.1020.peg.1262	CDS	Scaffold16	71496	70606	-3	-	891	Phosphate transport system permease protein PstA (TC 3.A.1.7.1)	High affinity phosphate transporter and control of PHO regulon; Phosphate metabolism
fig|562.1020.peg.1263	CDS	Scaffold16	72455	71496	-2	-	960	Phosphate transport system permease protein PstC (TC 3.A.1.7.1)	High affinity phosphate transporter and control of PHO regulon; Phosphate metabolism
fig|562.1020.peg.1264	CDS	Scaffold16	73582	72542	-1	-	1041	Phosphate ABC transporter, periplasmic phosphate-binding protein PstS (TC 3.A.1.7.1)	High affinity phosphate transporter and control of PHO regulon; PhoR-PhoB two-component regulatory system; Phosphate metabolism
fig|562.1020.peg.1265	CDS	Scaffold16	74892	73830	-3	-	1062	Putative fimbrial protein	- none -
fig|562.1020.peg.1266	CDS	Scaffold16	77425	74903	-1	-	2523	type 1 fimbriae anchoring protein FimD	Type 1 pili (mannose-sensitive fimbriae, gamma-fimbriae)
fig|562.1020.peg.1267	CDS	Scaffold16	78181	77450	-1	-	732	Putative fimbrial chaperone protein	- none -
fig|562.1020.peg.1268	CDS	Scaffold16	78801	78229	-3	-	573	Fimbriae-like adhesin SfmA	The fimbrial Sfm cluster
fig|562.1020.peg.1269	CDS	Scaffold16	80931	79102	-3	-	1830	Glucosamine--fructose-6-phosphate aminotransferase [isomerizing] (EC 2.6.1.16)	Sialic Acid Metabolism; UDP-N-acetylmuramate from Fructose-6-phosphate Biosynthesis
fig|562.1020.peg.1270	CDS	Scaffold16	82463	81093	-2	-	1371	N-acetylglucosamine-1-phosphate uridyltransferase (EC 2.7.7.23) / Glucosamine-1-phosphate N-acetyltransferase (EC 2.3.1.157)	Peptidoglycan Biosynthesis; Peptidoglycan Biosynthesis; Sialic Acid Metabolism; Sialic Acid Metabolism; Transcription repair cluster; Transcription repair cluster; UDP-N-acetylmuramate from Fructose-6-phosphate Biosynthesis; UDP-N-acetylmuramate from Fructose-6-phosphate Biosynthesis
fig|562.1020.peg.1271	CDS	Scaffold16	83227	82814	-1	-	414	ATP synthase epsilon chain (EC 3.6.3.14)	F0F1-type ATP synthase
fig|562.1020.peg.1272	CDS	Scaffold16	84636	83254	-3	-	1383	ATP synthase beta chain (EC 3.6.3.14)	F0F1-type ATP synthase
fig|562.1020.peg.1273	CDS	Scaffold16	85526	84663	-2	-	864	ATP synthase gamma chain (EC 3.6.3.14)	F0F1-type ATP synthase
fig|562.1020.peg.1274	CDS	Scaffold16	87118	85577	-1	-	1542	ATP synthase alpha chain (EC 3.6.3.14)	F0F1-type ATP synthase
fig|562.1020.peg.1275	CDS	Scaffold16	87664	87131	-1	-	534	ATP synthase delta chain (EC 3.6.3.14)	F0F1-type ATP synthase
fig|562.1020.peg.1276	CDS	Scaffold16	88149	87679	-3	-	471	ATP synthase B chain (EC 3.6.3.14)	F0F1-type ATP synthase
fig|562.1020.peg.1277	CDS	Scaffold16	88450	88211	-1	-	240	ATP synthase C chain (EC 3.6.3.14)	F0F1-type ATP synthase
fig|562.1020.peg.1278	CDS	Scaffold16	89312	88497	-2	-	816	ATP synthase A chain (EC 3.6.3.14)	F0F1-type ATP synthase
fig|562.1020.peg.1279	CDS	Scaffold16	89539	89321	-1	-	219	hypothetical protein	- none -
fig|562.1020.peg.1280	CDS	Scaffold16	90941	90318	-2	-	624	rRNA small subunit 7-methylguanosine (m7G) methyltransferase GidB	Cell Division Subsystem including YidCD; RNA methylation; RNA modification and chromosome partitioning cluster
fig|562.1020.peg.1281	CDS	Scaffold16	92894	91005	-2	-	1890	tRNA uridine 5-carboxymethylaminomethyl modification enzyme GidA	Cell Division Subsystem including YidCD; RNA modification and chromosome partitioning cluster; mnm5U34 biosynthesis bacteria; tRNA modification Bacteria; tRNAmodification position 34
fig|562.1020.peg.1282	CDS	Scaffold16	93716	93273	-2	-	444	Flavoprotein MioC	Flavodoxin
fig|562.1020.peg.1283	CDS	Scaffold16	94264	93806	-1	-	459	Regulatory protein AsnC	CBSS-262728.1.peg.1737
fig|562.1020.peg.1284	CDS	Scaffold16	94416	95408	3	+	993	Aspartate--ammonia ligase (EC 6.3.1.1)	CBSS-262728.1.peg.1737; Glutamine, Glutamate, Aspartate and Asparagine Biosynthesis
fig|562.1020.peg.1285	CDS	Scaffold16	96864	95413	-3	-	1452	FIG00637882: hypothetical protein	- none -
fig|562.1020.peg.1286	CDS	Scaffold16	98354	96858	-2	-	1497	Putative regulator protein	- none -
fig|562.1020.peg.1287	CDS	Scaffold16	98577	100445	3	+	1869	Kup system potassium uptake protein	Potassium homeostasis
fig|562.1020.peg.1288	CDS	Scaffold16	100600	101031	1	+	432	Ribose ABC transport system, high affinity permease RbsD (TC 3.A.1.2.1)	D-ribose utilization
fig|562.1020.peg.1289	CDS	Scaffold16	101039	102544	2	+	1506	Ribose ABC transport system, ATP-binding protein RbsA (TC 3.A.1.2.1)	D-ribose utilization
fig|562.1020.peg.1290	CDS	Scaffold16	102549	103514	3	+	966	Ribose ABC transport system, permease protein RbsC (TC 3.A.1.2.1)	D-ribose utilization
fig|562.1020.peg.1291	CDS	Scaffold16	103539	104429	3	+	891	Ribose ABC transport system, periplasmic ribose-binding protein RbsB (TC 3.A.1.2.1)	D-ribose utilization
fig|562.1020.peg.1292	CDS	Scaffold16	104540	105484	2	+	945	Ribokinase (EC 2.7.1.15)	D-ribose utilization; Deoxyribose and Deoxynucleoside Catabolism
fig|562.1020.peg.1293	CDS	Scaffold16	105497	106480	2	+	984	Ribose operon repressor	D-ribose utilization
fig|562.1020.peg.1294	CDS	Scaffold16	107883	106446	-3	-	1437	Permeases of the major facilitator superfamily	- none -
fig|562.1020.peg.1295	CDS	Scaffold16	108598	107906	-1	-	693	Transcriptional regulator, GntR family	- none -
fig|562.1020.peg.1296	CDS	Scaffold17	592	1602	1	+	1011	Putative ThuR, regulatory protein for trehalosemaltose transport	- none -
fig|562.1020.peg.1297	CDS	Scaffold17	1696	3822	1	+	2127	Alpha-galactosidase (EC 3.2.1.22)	Galactosylceramide and Sulfatide metabolism; Lactose and Galactose Uptake and Utilization; Melibiose Utilization
fig|562.1020.peg.1298	CDS	Scaffold17	3877	5154	1	+	1278	Lactose permease	Lactose and Galactose Uptake and Utilization; Lactose utilization
fig|562.1020.peg.1299	CDS	Scaffold17	5151	6581	3	+	1431	Sucrose-6-phosphate hydrolase (EC 3.2.1.26)	Sucrose utilization
fig|562.1020.peg.1300	CDS	Scaffold17	6645	7160	3	+	516	PTS system, glucose-specific IIA component (EC 2.7.1.69)	Trehalose Uptake and Utilization
fig|562.1020.peg.1301	CDS	Scaffold17	7166	7369	2	+	204	hypothetical protein	- none -
fig|562.1020.peg.1302	CDS	Scaffold17	7431	7742	3	+	312	hypothetical protein	- none -
fig|562.1020.peg.1303	CDS	Scaffold17	7772	7993	2	+	222	Fructokinase (EC 2.7.1.4)	Fructose utilization; Mannitol Utilization; Sucrose utilization
fig|562.1020.peg.1304	CDS	Scaffold17	8498	7950	-2	-	549	Mobile element protein	- none -
fig|562.1020.peg.1305	CDS	Scaffold17	8915	9394	2	+	480	Mobile element protein	- none -
fig|562.1020.peg.1306	CDS	Scaffold17	9986	11509	2	+	1524	Mobile element protein	- none -
fig|562.1020.peg.1307	CDS	Scaffold17	11704	11838	1	+	135	Mobile element protein	- none -
fig|562.1020.peg.1308	CDS	Scaffold17	13470	12292	-3	-	1179	YeeC-like protein	CBSS-316273.3.peg.2378
fig|562.1020.peg.1309	CDS	Scaffold17	15508	13463	-1	-	2046	FIG006126: DNA helicase, restriction/modification system component YeeB	CBSS-316273.3.peg.2378
fig|562.1020.peg.1310	CDS	Scaffold17	18321	15505	-3	-	2817	FIG045374: Type II restriction enzyme, methylase subunit YeeA	CBSS-316273.3.peg.2378
fig|562.1020.peg.1311	CDS	Scaffold17	19945	19763	-1	-	183	hypothetical protein	- none -
fig|562.1020.peg.1312	CDS	Scaffold17	20276	21148	2	+	873	NgrB	- none -
fig|562.1020.peg.1313	CDS	Scaffold17	21520	24366	1	+	2847	Antigen 43 precursor	- none -
fig|562.1020.peg.1314	CDS	Scaffold17	24694	25512	1	+	819	FIG00638146: hypothetical protein	- none -
fig|562.1020.peg.1315	CDS	Scaffold17	25604	26089	2	+	486	Antirestriction protein klcA	- none -
fig|562.1020.peg.1316	CDS	Scaffold17	26104	26580	1	+	477	Putative radC-like protein yeeS	- none -
fig|562.1020.peg.1317	CDS	Scaffold17	26649	26870	3	+	222	Uncharacterized protein YeeT	- none -
fig|562.1020.peg.1318	CDS	Scaffold17	26885	27529	2	+	645	FIG00642070: hypothetical protein	- none -
fig|562.1020.peg.1319	CDS	Scaffold17	27579	27947	3	+	369	YeeU protein (antitoxin to YeeV)	Toxin-antitoxin replicon stabilization systems
fig|562.1020.peg.1320	CDS	Scaffold17	28037	28420	2	+	384	YeeV toxin protein	Toxin-antitoxin replicon stabilization systems
fig|562.1020.peg.1321	CDS	Scaffold17	28411	28899	1	+	489	Z5092 protein	- none -
fig|562.1020.peg.1322	CDS	Scaffold17	28911	29108	3	+	198	hypothetical protein	- none -
fig|562.1020.peg.1323	CDS	Scaffold17	29205	30050	3	+	846	Z1226 protein	- none -
fig|562.1020.peg.1324	CDS	Scaffold17	30349	30855	1	+	507	G:T/U mismatch-specific uracil/thymine DNA-glycosylase	DNA repair, bacterial; Uracil-DNA glycosylase
fig|562.1020.peg.1325	CDS	Scaffold17	32775	30934	-3	-	1842	RNA polymerase sigma factor RpoD	CBSS-349161.4.peg.2417; Flagellum; Macromolecular synthesis operon; Transcription initiation, bacterial sigma factors
fig|562.1020.peg.1326	CDS	Scaffold17	32956	32834	-1	-	123	FIG00638845: hypothetical protein	- none -
fig|562.1020.peg.1327	CDS	Scaffold17	34715	32970	-2	-	1746	DNA primase (EC 2.7.7.-)	CBSS-349161.4.peg.2417; DNA-replication; Macromolecular synthesis operon
fig|562.1020.peg.1328	CDS	Scaffold17	35041	34826	-1	-	216	SSU ribosomal protein S21p	Macromolecular synthesis operon; Ribosome SSU bacterial
fig|562.1020.peg.1329	CDS	Scaffold17	35040	35159	3	+	120	hypothetical protein	- none -
fig|562.1020.peg.1330	CDS	Scaffold17	35278	36291	1	+	1014	TsaD/Kae1/Qri7 protein, required for threonylcarbamoyladenosine t(6)A37 formation in tRNA	Bacterial RNA-metabolizing Zn-dependent hydrolases; Macromolecular synthesis operon; YgjD and YeaZ
fig|562.1020.peg.1331	CDS	Scaffold17	37797	36334	-3	-	1464	Citrate Succinate antiporter (TC 2.A.47.3.2)	Citrate Metabolism, Transport, and Regulation
fig|562.1020.peg.1332	CDS	Scaffold17	38451	37846	-3	-	606	L(+)-tartrate dehydratase beta subunit (EC 4.2.1.32)	Muconate lactonizing enzyme family
fig|562.1020.peg.1333	CDS	Scaffold17	39359	38448	-2	-	912	L(+)-tartrate dehydratase alpha subunit (EC 4.2.1.32)	Muconate lactonizing enzyme family
fig|562.1020.peg.1334	CDS	Scaffold17	39566	40568	2	+	1002	Putative transcriptional regulator LYSR-type	- none -
fig|562.1020.peg.1335	CDS	Scaffold17	41233	41601	1	+	369	Dihydroneopterin aldolase (EC 4.1.2.25)	Folate Biosynthesis
fig|562.1020.peg.1336	CDS	Scaffold17	41701	42513	1	+	813	Undecaprenyl-diphosphatase (EC 3.6.1.27)	- none -
fig|562.1020.peg.1337	CDS	Scaffold17	43913	42675	-2	-	1239	tRNA nucleotidyltransferase (EC 2.7.7.21) (EC 2.7.7.25)	Polyadenylation bacterial; tRNA nucleotidyltransferase
fig|562.1020.peg.1338	CDS	Scaffold17	44597	43977	-2	-	621	COG3103: SH3 domain protein	- none -
fig|562.1020.peg.1339	CDS	Scaffold17	44637	44822	3	+	186	FIG00642543: hypothetical protein	- none -
fig|562.1020.peg.1340	CDS	Scaffold17	44839	46140	1	+	1302	Adenylate cyclase (EC 4.6.1.1)	cAMP signaling in bacteria
fig|562.1020.peg.1341	CDS	Scaffold17	46163	49003	2	+	2841	Glutamate-ammonia-ligase adenylyltransferase (EC 2.7.7.42)	Ammonia assimilation; CBSS-316057.3.peg.3521
fig|562.1020.peg.1342	CDS	Scaffold17	49051	50484	1	+	1434	ADP-heptose synthase (EC 2.7.-.-) / D-glycero-beta-D-manno-heptose 7-phosphate kinase	LOS core oligosaccharide biosynthesis; LOS core oligosaccharide biosynthesis
fig|562.1020.peg.1343	CDS	Scaffold17	52940	51279	-2	-	1662	Inner membrane protein YqiK	- none -
fig|562.1020.peg.1344	CDS	Scaffold17	53596	52967	-1	-	630	FIG00637968: hypothetical protein	- none -
fig|562.1020.peg.1345	CDS	Scaffold17	53865	54065	3	+	201	glycogen synthesis protein GlgS	- none -
fig|562.1020.peg.1346	CDS	Scaffold17	55172	54108	-2	-	1065	FIG00639456: hypothetical protein	- none -
fig|562.1020.peg.1347	CDS	Scaffold17	55923	55174	-3	-	750	Hypothetical fimbrial chaperone yqiH	- none -
fig|562.1020.peg.1348	CDS	Scaffold17	58452	55939	-3	-	2514	Uncharacterized outer membrane usher protein yqiG precursor	- none -
fig|562.1020.peg.1349	CDS	Scaffold17	59054	58503	-2	-	552	Uncharacterized fimbrial-like protein ygiL precursor	- none -
fig|562.1020.peg.1350	CDS	Scaffold17	59628	59338	-3	-	291	FIG01200701: hypothetical protein	- none -
fig|562.1020.peg.1351	CDS	Scaffold17	60002	60655	2	+	654	3,4-dihydroxy-2-butanone 4-phosphate synthase (EC 4.1.99.12)	Riboflavin, FMN and FAD metabolism; Riboflavin, FMN and FAD metabolism in plants; Riboflavin synthesis cluster; riboflavin to FAD
fig|562.1020.peg.1352	CDS	Scaffold17	60917	61087	2	+	171	FIG00638054: hypothetical protein	- none -
fig|562.1020.peg.1353	CDS	Scaffold17	61918	61145	-1	-	774	Zinc transporter ZupT	- none -
fig|562.1020.peg.1354	CDS	Scaffold17	62061	62849	3	+	789	Uncharacterized protein ygiD	- none -
fig|562.1020.peg.1355	CDS	Scaffold17	64047	62887	-3	-	1161	Similarity with glutathionylspermidine synthase (EC 6.3.1.8), group 1	Glutathionylspermidine and Trypanothione
fig|562.1020.peg.1356	CDS	Scaffold17	64724	64053	-2	-	672	UPF0441 protein ygiB	- none -
fig|562.1020.peg.1357	CDS	Scaffold17	66353	64872	-2	-	1482	Type I secretion outer membrane protein, TolC precursor	Multidrug Resistance Efflux Pumps; Ton and Tol transport systems
fig|562.1020.peg.1358	CDS	Scaffold17	66558	67187	3	+	630	ADP-ribose pyrophosphatase (EC 3.6.1.13)	CBSS-216591.1.peg.168; CBSS-342610.3.peg.1794; NAD and NADP cofactor biosynthesis global; Nudix proteins (nucleoside triphosphate hydrolases)
fig|562.1020.peg.1359	CDS	Scaffold17	67188	67610	3	+	423	Putative cytoplasmic protein	- none -
fig|562.1020.peg.1360	CDS	Scaffold17	67635	68462	3	+	828	3&#39;,5&#39;-cyclic-nucleotide phosphodiesterase (EC 3.1.4.17)	CBSS-342610.3.peg.1794; cAMP signaling in bacteria
fig|562.1020.peg.1361	CDS	Scaffold17	68462	69043	2	+	582	Putative esterase, FIGfam005057	CBSS-342610.3.peg.1794
fig|562.1020.peg.1362	CDS	Scaffold17	69072	70964	3	+	1893	Topoisomerase IV subunit B (EC 5.99.1.-)	CBSS-342610.3.peg.1794; DNA topoisomerases, Type II, ATP-dependent; Resistance to fluoroquinolones
fig|562.1020.peg.1363	CDS	Scaffold17	71326	71012	-1	-	315	FIG00896075: hypothetical protein	- none -
fig|562.1020.peg.1364	CDS	Scaffold17	71938	71357	-1	-	582	Modulator of drug activity B	- none -
fig|562.1020.peg.1365	CDS	Scaffold17	72257	72589	2	+	333	Inner membrane protein ygiZ	- none -
fig|562.1020.peg.1366	CDS	Scaffold17	73984	72635	-1	-	1350	Sensory histidine kinase QseC	Orphan regulatory proteins
fig|562.1020.peg.1367	CDS	Scaffold17	74640	73981	-3	-	660	Two-component system response regulator QseB	Orphan regulatory proteins
fig|562.1020.peg.1368	CDS	Scaffold17	74792	75184	2	+	393	Protein ygiW precursor	- none -
fig|562.1020.peg.1369	CDS	Scaffold17	75237	75719	3	+	483	Uncharacterized protein ygiV	- none -
fig|562.1020.peg.1370	CDS	Scaffold17	76222	76617	1	+	396	Antitoxin YgiT	Toxin-antitoxin replicon stabilization systems
fig|562.1020.peg.1371	CDS	Scaffold17	76750	78357	1	+	1608	Oligopeptide ABC transporter, periplasmic oligopeptide-binding protein OppA (TC 3.A.1.5.1)	ABC transporter oligopeptide (TC 3.A.1.5.1)
fig|562.1020.peg.1372	CDS	Scaffold17	78495	80753	3	+	2259	Topoisomerase IV subunit A (EC 5.99.1.-)	DNA topoisomerases, Type II, ATP-dependent; Resistance to fluoroquinolones
fig|562.1020.peg.1373	CDS	Scaffold17	80987	81724	2	+	738	1-acyl-sn-glycerol-3-phosphate acyltransferase (EC 2.3.1.51)	Glycerolipid and Glycerophospholipid Metabolism in Bacteria
fig|562.1020.peg.1374	CDS	Scaffold17	81799	83211	1	+	1413	Putative cell division protein precursor	- none -
fig|562.1020.peg.1375	CDS	Scaffold17	83322	85541	3	+	2220	UPF0313 protein ygiQ	- none -
fig|562.1020.peg.1376	CDS	Scaffold17	85842	85585	-3	-	258	FIG00638009: hypothetical protein	- none -
fig|562.1020.peg.1377	CDS	Scaffold17	86819	85893	-2	-	927	Uncharacterized protein yqhG precursor	- none -
fig|562.1020.peg.1378	CDS	Scaffold17	87017	86904	-2	-	114	hypothetical protein	- none -
fig|562.1020.peg.1379	CDS	Scaffold17	87846	87019	-3	-	828	Methylglyoxal reductase, acetol producing (EC 1.1.1.-) / 2,5-diketo-D-gluconate reductase A (EC 1.1.1.274)	D-gluconate and ketogluconates metabolism
fig|562.1020.peg.1380	CDS	Scaffold17	89114	87951	-2	-	1164	NADPH-dependent broad range aldehyde dehydrogenase YqhD	- none -
fig|562.1020.peg.1381	CDS	Scaffold17	89165	89311	2	+	147	FIG00638209: hypothetical protein	- none -
fig|562.1020.peg.1382	CDS	Scaffold17	89308	90207	1	+	900	Transcriptional regulator YqhC, positively regulates YqhD and DkgA	- none -
fig|562.1020.peg.1383	CDS	Scaffold17	90906	90247	-3	-	660	DedA family inner membrane protein YghB	DedA family of inner membrane proteins
fig|562.1020.peg.1384	CDS	Scaffold17	92233	91046	-1	-	1188	Cystathionine beta-lyase (EC 4.4.1.8)	L-Cystine Uptake and Metabolism; Methionine Biosynthesis
fig|562.1020.peg.1385	CDS	Scaffold17	92485	93219	1	+	735	MotA/TolQ/ExbB proton channel family protein	Ton and Tol transport systems
fig|562.1020.peg.1386	CDS	Scaffold17	93226	93651	1	+	426	Biopolymer transport protein ExbD/TolR	Ton and Tol transport systems
fig|562.1020.peg.1387	CDS	Scaffold17	93698	93850	2	+	153	FIG00643423: hypothetical protein	- none -
fig|562.1020.peg.1388	CDS	Scaffold17	94807	93923	-1	-	885	Putative oxidoreductase	- none -
fig|562.1020.peg.1389	CDS	Scaffold17	94998	95492	3	+	495	Putative membrane protein	- none -
fig|562.1020.peg.1390	CDS	Scaffold17	96572	95532	-2	-	1041	Predicted oxidoreductases (related to aryl-alcohol dehydrogenases)	- none -
fig|562.1020.peg.1391	CDS	Scaffold17	96729	97616	3	+	888	Dienelactone hydrolase family	- none -
fig|562.1020.peg.1392	CDS	Scaffold17	97735	98022	1	+	288	FIG00638753: hypothetical protein	- none -
fig|562.1020.peg.1393	CDS	Scaffold17	98227	98099	-1	-	129	FIG00639640: hypothetical protein	- none -
fig|562.1020.peg.1394	CDS	Scaffold17	98211	99329	3	+	1119	Uptake hydrogenase small subunit precursor (EC 1.12.99.6)	Hydrogenases
fig|562.1020.peg.1395	CDS	Scaffold17	99332	100318	2	+	987	Hydrogenase-2 operon protein hybA precursor	- none -
fig|562.1020.peg.1396	CDS	Scaffold17	100308	101486	3	+	1179	Ni/Fe-hydrogenase 2 B-type cytochrome subunit	Hydrogenases
fig|562.1020.peg.1397	CDS	Scaffold17	101483	103186	2	+	1704	Hydrogenase-2 large chain precursor( EC:1.18.99.1 )	- none -
fig|562.1020.peg.1398	CDS	Scaffold17	103186	103680	1	+	495	Hydrogenase maturation protease (EC 3.4.24.-)	- none -
fig|562.1020.peg.1399	CDS	Scaffold17	103673	104161	2	+	489	Hydrogenase-2 operon protein hybE	- none -
fig|562.1020.peg.1400	CDS	Scaffold17	104154	104495	3	+	342	[NiFe] hydrogenase nickel incorporation protein HybF	NiFe hydrogenase maturation
fig|562.1020.peg.1401	CDS	Scaffold17	104508	104756	3	+	249	[NiFe] hydrogenase metallocenter assembly protein HybG	G3E family of P-loop GTPases (metallocenter biosynthesis); NiFe hydrogenase maturation
fig|562.1020.peg.1402	CDS	Scaffold17	105745	104879	-1	-	867	Uncharacterized GST-like protein yghU associated with glutathionylspermidine synthetase/amidase	Glutathione: Non-redox reactions; Glutathionylspermidine and Trypanothione
fig|562.1020.peg.1403	CDS	Scaffold17	105950	107809	2	+	1860	Glutathionylspermidine synthase (EC 6.3.1.8) / Glutathionylspermidine amidohydrolase (EC 3.5.1.78)	Glutathionylspermidine and Trypanothione; Glutathionylspermidine and Trypanothione
fig|562.1020.peg.1404	CDS	Scaffold17	108041	107901	-2	-	141	FIG00643509: hypothetical protein	- none -
fig|562.1020.peg.1405	CDS	Scaffold18	869	96	-2	-	774	Uxu operon transcriptional regulator	D-Galacturonate and D-Glucuronate Utilization
fig|562.1020.peg.1406	CDS	Scaffold18	868	1062	1	+	195	FIG00638239: hypothetical protein	- none -
fig|562.1020.peg.1407	CDS	Scaffold18	2544	1084	-3	-	1461	D-mannonate oxidoreductase (EC 1.1.1.57)	D-Galacturonate and D-Glucuronate Utilization
fig|562.1020.peg.1408	CDS	Scaffold18	3809	2625	-2	-	1185	Mannonate dehydratase (EC 4.2.1.8)	D-Galacturonate and D-Glucuronate Utilization
fig|562.1020.peg.1409	CDS	Scaffold18	3975	4088	3	+	114	hypothetical protein	- none -
fig|562.1020.peg.1410	CDS	Scaffold18	5498	4596	-2	-	903	mannose-specific adhesin FimH	Type 1 pili (mannose-sensitive fimbriae, gamma-fimbriae)
fig|562.1020.peg.1411	CDS	Scaffold18	6021	5518	-3	-	504	type 1 fimbrae adaptor subunit FimG	Type 1 pili (mannose-sensitive fimbriae, gamma-fimbriae)
fig|562.1020.peg.1412	CDS	Scaffold18	6564	6034	-3	-	531	type 1 fimbrae adaptor subunit FimF	Type 1 pili (mannose-sensitive fimbriae, gamma-fimbriae)
fig|562.1020.peg.1413	CDS	Scaffold18	9165	6574	-3	-	2592	type 1 fimbriae anchoring protein FimD	Type 1 pili (mannose-sensitive fimbriae, gamma-fimbriae)
fig|562.1020.peg.1414	CDS	Scaffold18	10002	9277	-3	-	726	chaperone FimC	Type 1 pili (mannose-sensitive fimbriae, gamma-fimbriae)
fig|562.1020.peg.1415	CDS	Scaffold18	10536	10039	-3	-	498	type 1 fimbriae protein FimI, unknown function	Type 1 pili (mannose-sensitive fimbriae, gamma-fimbriae)
fig|562.1020.peg.1416	CDS	Scaffold18	11191	10643	-1	-	549	type 1 fimbriae major subunit FimA	Type 1 pili (mannose-sensitive fimbriae, gamma-fimbriae)
fig|562.1020.peg.1417	CDS	Scaffold18	13364	12762	-2	-	603	type 1 fimbriae regulatory protein FimB	Type 1 pili (mannose-sensitive fimbriae, gamma-fimbriae)
fig|562.1020.peg.1418	CDS	Scaffold18	14988	15536	3	+	549	N-acetylneuraminic acid outer membrane channel protein NanC	Sialic Acid Metabolism
fig|562.1020.peg.1419	CDS	Scaffold18	15556	16662	1	+	1107	Sialic acid-induced transmembrane protein YjhT(NanM), possible mutarotase	Sialic Acid Metabolism
fig|562.1020.peg.1420	CDS	Scaffold18	16727	17707	2	+	981	FIG00639826: hypothetical protein	- none -
fig|562.1020.peg.1421	CDS	Scaffold18	18365	17715	-2	-	651	ORF25	- none -
fig|562.1020.peg.1422	CDS	Scaffold18	18469	18678	1	+	210	FIG00639818: hypothetical protein	- none -
fig|562.1020.peg.1423	CDS	Scaffold18	19371	20432	3	+	1062	Alcohol dehydrogenase (EC 1.1.1.1)	5-FCL-like protein; Butanol Biosynthesis; Fermentations: Mixed acid; Glycerolipid and Glycerophospholipid Metabolism in Bacteria
fig|562.1020.peg.1424	CDS	Scaffold18	20562	22064	3	+	1503	FIG00638157: hypothetical protein	- none -
fig|562.1020.peg.1425	CDS	Scaffold18	23265	22183	-3	-	1083	FIG000906: Predicted Permease	CBSS-208964.1.peg.3826
fig|562.1020.peg.1426	CDS	Scaffold18	24272	23265	-2	-	1008	FIG000988: Predicted permease	CBSS-208964.1.peg.3826
fig|562.1020.peg.1427	CDS	Scaffold18	24279	24407	3	+	129	hypothetical protein	- none -
fig|562.1020.peg.1428	CDS	Scaffold18	24632	26143	2	+	1512	Cytosol aminopeptidase PepA (EC 3.4.11.1)	Aminopeptidases (EC 3.4.11.-); CBSS-208964.1.peg.3826; Dehydrogenase complexes
fig|562.1020.peg.1429	CDS	Scaffold18	26497	26940	1	+	444	DNA polymerase III chi subunit (EC 2.7.7.7)	CBSS-208964.1.peg.3826; DNA-replication
fig|562.1020.peg.1430	CDS	Scaffold18	26940	29795	3	+	2856	Valyl-tRNA synthetase (EC 6.1.1.9)	CBSS-208964.1.peg.3826; tRNA aminoacylation, Val
fig|562.1020.peg.1431	CDS	Scaffold18	31072	29849	-1	-	1224	Inner membrane protein YjgN	Protein YjgK cluster linked to biofilm formation
fig|562.1020.peg.1432	CDS	Scaffold18	31238	31741	2	+	504	Uncharacterized acetyltransferase YjgM (EC 2.3.1.-)	Protein YjgK cluster linked to biofilm formation
fig|562.1020.peg.1433	CDS	Scaffold18	32203	31787	-1	-	417	Ribonuclease E inhibitor RraB	RNA processing and degradation, bacterial
fig|562.1020.peg.1434	CDS	Scaffold18	32365	33369	1	+	1005	Ornithine carbamoyltransferase (EC 2.1.3.3)	Arginine Biosynthesis -- gjo; Arginine Biosynthesis extended; Arginine Deiminase Pathway; Arginine and Ornithine Degradation
fig|562.1020.peg.1435	CDS	Scaffold18	34958	33470	-2	-	1485	Protein YjgL, putative CCAAT-box DNA binding protein subunit B	Protein YjgK cluster linked to biofilm formation
fig|562.1020.peg.1436	CDS	Scaffold18	35533	35081	-1	-	453	Protein YjgK, linked to biofilm formation	Protein YjgK cluster linked to biofilm formation
fig|562.1020.peg.1437	CDS	Scaffold18	36271	35678	-1	-	594	Putative HTH-type transcriptional regulator YjgJ, TetR family	Protein YjgK cluster linked to biofilm formation
fig|562.1020.peg.1438	CDS	Scaffold18	36342	37055	3	+	714	Uncharacterized oxidoreductase YjgI (EC 1.-.-.-)	Protein YjgK cluster linked to biofilm formation
fig|562.1020.peg.1439	CDS	Scaffold18	37186	37581	1	+	396	UPF0076 protein YjgH	Protein YjgK cluster linked to biofilm formation
fig|562.1020.peg.1440	CDS	Scaffold18	37686	37823	3	+	138	FIG00640176: hypothetical protein	- none -
fig|562.1020.peg.1441	CDS	Scaffold18	38000	38935	2	+	936	Aspartate carbamoyltransferase (EC 2.1.3.2)	De Novo Pyrimidine Synthesis
fig|562.1020.peg.1442	CDS	Scaffold18	38948	39409	2	+	462	Aspartate carbamoyltransferase regulatory chain (PyrI)	De Novo Pyrimidine Synthesis
fig|562.1020.peg.1443	CDS	Scaffold18	39482	39868	2	+	387	Protein YjgF, putative endoribonuclease L-PSP	Protein YjgK cluster linked to biofilm formation
fig|562.1020.peg.1444	CDS	Scaffold18	42770	40074	-2	-	2697	Mg(2+) transport ATPase, P-type (EC 3.6.3.2)	Magnesium transport
fig|562.1020.peg.1445	CDS	Scaffold18	43149	44096	3	+	948	Trehalose operon transcriptional repressor	Trehalose Uptake and Utilization
fig|562.1020.peg.1446	CDS	Scaffold18	44215	45636	1	+	1422	PTS system, trehalose-specific IIB component (EC 2.7.1.69) / PTS system, trehalose-specific IIC component (EC 2.7.1.69)	Trehalose Uptake and Utilization; Trehalose Uptake and Utilization
fig|562.1020.peg.1447	CDS	Scaffold18	45686	47341	2	+	1656	Trehalose-6-phosphate hydrolase (EC 3.2.1.93)	Trehalose Uptake and Utilization
fig|562.1020.peg.1448	CDS	Scaffold18	47695	47573	-1	-	123	FIG00638429: hypothetical protein	- none -
fig|562.1020.peg.1449	CDS	Scaffold18	47735	49873	2	+	2139	Ribonucleotide reductase of class III (anaerobic), large subunit (EC 1.17.4.2)	Ribonucleotide reduction
fig|562.1020.peg.1450	CDS	Scaffold18	50032	50496	1	+	465	Ribonucleotide reductase of class III (anaerobic), activating protein (EC 1.97.1.4)	Ribonucleotide reduction
fig|562.1020.peg.1451	CDS	Scaffold18	50927	50541	-2	-	387	Soluble cytochrome b562	Soluble cytochromes and functionally related electron carriers
fig|562.1020.peg.1452	CDS	Scaffold18	52322	50982	-2	-	1341	TldE protein, part of TldE/TldD proteolytic complex	Putative TldE-TldD proteolytic complex
fig|562.1020.peg.1453	CDS	Scaffold18	52428	52973	3	+	546	FIG138315: Putative alpha helix protein	Putative TldE-TldD proteolytic complex
fig|562.1020.peg.1454	CDS	Scaffold18	54502	53129	-1	-	1374	UDP-N-acetylmuramate:L-alanyl-gamma-D-glutamyl-meso-diaminopimelate ligase (EC 6.3.2.-)	Peptidoglycan biosynthesis--gjo; Recycling of Peptidoglycan Amino Acids
fig|562.1020.peg.1455	CDS	Scaffold18	54615	54484	-3	-	132	FIG00639001: hypothetical protein	- none -
fig|562.1020.peg.1456	CDS	Scaffold18	54678	55676	3	+	999	Fructose-1,6-bisphosphatase, type I (EC 3.1.3.11)	Cluster Ytf and putative sugar transporter; Glycolysis and Gluconeogenesis; Putative sugar ABC transporter (ytf cluster)
fig|562.1020.peg.1457	CDS	Scaffold18	56704	55709	-1	-	996	Putative sugar ABC transport system, permease protein YjfF	Cluster Ytf and putative sugar transporter; Putative sugar ABC transporter (ytf cluster)
fig|562.1020.peg.1458	CDS	Scaffold18	57713	56691	-2	-	1023	Putative sugar ABC transport system, permease protein YtfT	Cluster Ytf and putative sugar transporter; Putative sugar ABC transporter (ytf cluster)
fig|562.1020.peg.1459	CDS	Scaffold18	59229	57727	-3	-	1503	Putative sugar ABC transport system, ATP-binding protein YtfR (EC 3.6.3.17)	Cluster Ytf and putative sugar transporter; Putative sugar ABC transporter (ytf cluster)
fig|562.1020.peg.1460	CDS	Scaffold18	60325	59369	-1	-	957	Putative sugar ABC transport system, periplasmic binding protein YtfQ precursor	Cluster Ytf and putative sugar transporter; Putative sugar ABC transporter (ytf cluster)
fig|562.1020.peg.1461	CDS	Scaffold18	60635	61165	2	+	531	Inorganic pyrophosphatase (EC 3.6.1.1)	Phosphate metabolism
fig|562.1020.peg.1462	CDS	Scaffold18	61324	61172	-1	-	153	FIG00638816: hypothetical protein	- none -
fig|562.1020.peg.1463	CDS	Scaffold18	61832	61545	-2	-	288	UPF0131 protein YtfP	Cluster Ytf and putative sugar transporter; Putative sugar ABC transporter (ytf cluster)
fig|562.1020.peg.1464	CDS	Scaffold18	65668	61889	-1	-	3780	Uncharacterized protein YtfN	Cluster Ytf and putative sugar transporter; Putative sugar ABC transporter (ytf cluster)
fig|562.1020.peg.1465	CDS	Scaffold18	67398	65665	-3	-	1734	Uncharacterized protein YtfM precursor	Cluster Ytf and putative sugar transporter; Putative sugar ABC transporter (ytf cluster)
fig|562.1020.peg.1466	CDS	Scaffold18	67496	67368	-2	-	129	hypothetical protein	- none -
fig|562.1020.peg.1467	CDS	Scaffold18	67604	68242	2	+	639	Peptide methionine sulfoxide reductase MsrA (EC 1.8.4.11)	Cluster Ytf and putative sugar transporter; Peptide methionine sulfoxide reductase; Putative sugar ABC transporter (ytf cluster)
fig|562.1020.peg.1468	CDS	Scaffold18	68565	69908	3	+	1344	Putative membrane protein	- none -
fig|562.1020.peg.1469	CDS	Scaffold18	70176	69970	-3	-	207	FIG00614015: hypothetical protein	- none -
fig|562.1020.peg.1470	CDS	Scaffold18	70501	71058	1	+	558	Protein ytfJ precursor	- none -
fig|562.1020.peg.1471	CDS	Scaffold18	71740	71048	-1	-	693	3&#39;(2&#39;),5&#39;-bisphosphate nucleotidase (EC 3.1.3.7)	Inorganic Sulfur Assimilation
fig|562.1020.peg.1472	CDS	Scaffold18	71969	73941	2	+	1974	2&#39;,3&#39;-cyclic-nucleotide 2&#39;-phosphodiesterase (EC 3.1.4.16)	Purine conversions; pyrimidine conversions
fig|562.1020.peg.1473	CDS	Scaffold18	74449	74069	-1	-	381	Redox-sensing transcriptional regulator QorR	NADPH:quinone oxidoreductase 2
fig|562.1020.peg.1474	CDS	Scaffold18	74538	75401	3	+	864	NADPH:quinone oxidoreductase 2	NADPH:quinone oxidoreductase 2
fig|562.1020.peg.1475	CDS	Scaffold18	75510	76475	3	+	966	Putative membrane protein	- none -
fig|562.1020.peg.1476	CDS	Scaffold18	76583	77245	2	+	663	Nitric oxide-dependent regulator DnrN or NorA	Nitrosative stress
fig|562.1020.peg.1477	CDS	Scaffold18	78702	77290	-3	-	1413	D-serine/D-alanine/glycine transporter	Glycine and Serine Utilization; Pyruvate Alanine Serine Interconversions
fig|562.1020.peg.1478	CDS	Scaffold18	79784	79004	-2	-	780	FKBP-type peptidyl-prolyl cis-trans isomerase FklB (EC 5.2.1.8)	Peptidyl-prolyl cis-trans isomerase
fig|562.1020.peg.1479	CDS	Scaffold18	79843	80481	1	+	639	Putative cell envelope opacity-associated protein A	- none -
fig|562.1020.peg.1480	CDS	Scaffold18	81112	80465	-1	-	648	FIG00640016: hypothetical protein	- none -
fig|562.1020.peg.1481	CDS	Scaffold18	81189	82115	3	+	924	3-oxoacyl-[acyl-carrier protein] reductase (EC 1.1.1.100)	Fatty Acid Biosynthesis FASII
fig|562.1020.peg.1482	CDS	Scaffold18	82125	82967	3	+	843	4-hydroxyphenylpyruvate dioxygenase (EC 1.13.11.27)	Aromatic amino acid degradation
fig|562.1020.peg.1483	CDS	Scaffold18	82977	83753	3	+	777	3-hydroxybutyryl-CoA dehydratase (EC 4.2.1.55)	Acetyl-CoA fermentation to Butyrate; Polyhydroxybutyrate metabolism
fig|562.1020.peg.1484	CDS	Scaffold18	83763	85304	3	+	1542	Acetyl-CoA:acetoacetyl-CoA transferase alpha subunit (EC 2.8.3.-)	- none -
fig|562.1020.peg.1485	CDS	Scaffold18	85301	87382	2	+	2082	Succinate dehydrogenase flavoprotein subunit (EC 1.3.99.1)	Succinate dehydrogenase; TCA Cycle
fig|562.1020.peg.1486	CDS	Scaffold18	87403	87879	1	+	477	TRAP-type transport system, small permease component, predicted N-acetylneuraminate transporter	Sialic Acid Metabolism
fig|562.1020.peg.1487	CDS	Scaffold18	87922	89223	1	+	1302	TRAP-type C4-dicarboxylate transport system, large permease component	TRAP Transporter collection
fig|562.1020.peg.1488	CDS	Scaffold18	89276	90247	2	+	972	TRAP-type C4-dicarboxylate transport system, periplasmic component	TRAP Transporter collection
fig|562.1020.peg.1489	CDS	Scaffold18	90808	90359	-1	-	450	LSU ribosomal protein L9p	Ribosome LSU bacterial
fig|562.1020.peg.1490	CDS	Scaffold18	91077	90850	-3	-	228	SSU ribosomal protein S18p @ SSU ribosomal protein S18p, zinc-independent	Ribosome SSU bacterial; Ribosome SSU bacterial
fig|562.1020.peg.1491	CDS	Scaffold18	91798	91403	-1	-	396	SSU ribosomal protein S6p	Ribosome SSU bacterial
fig|562.1020.peg.1492	CDS	Scaffold18	92125	92400	1	+	276	UPF0379 protein yjfY precursor	- none -
fig|562.1020.peg.1493	CDS	Scaffold18	93026	92475	-2	-	552	probable integral membrane protein Cj0014c	- none -
fig|562.1020.peg.1494	CDS	Scaffold18	93809	93123	-2	-	687	L-ribulose-5-phosphate 4-epimerase UlaF (EC 5.1.3.4) (L-ascorbate utilization protein F)	L-ascorbate utilization (and related gene clusters)
fig|562.1020.peg.1495	CDS	Scaffold18	94663	93809	-1	-	855	L-ribulose-5-phosphate 3-epimerase UlaE (EC 5.1.3.22) (L-ascorbate utilization protein E)	L-ascorbate utilization (and related gene clusters)
fig|562.1020.peg.1496	CDS	Scaffold18	95323	94673	-1	-	651	3-keto-L-gulonate-6-phosphate decarboxylase UlaD (EC 4.1.1.85) (L-ascorbate utilization protein D)	L-ascorbate utilization (and related gene clusters)
fig|562.1020.peg.1497	CDS	Scaffold18	95801	95337	-2	-	465	Ascorbate-specific PTS system, EIIA component (EC 2.7.1.-)	L-ascorbate utilization (and related gene clusters)
fig|562.1020.peg.1498	CDS	Scaffold18	96116	95811	-2	-	306	Ascorbate-specific PTS system, EIIB component (EC 2.7.1.69)	L-ascorbate utilization (and related gene clusters)
fig|562.1020.peg.1499	CDS	Scaffold18	97529	96132	-2	-	1398	Ascorbate-specific PTS system, EIIC component	L-ascorbate utilization (and related gene clusters)
fig|562.1020.peg.1500	CDS	Scaffold18	97884	98948	3	+	1065	Probable L-ascorbate-6-phosphate lactonase UlaG (EC 3.1.1.-) (L-ascorbate utilization protein G)	L-ascorbate utilization (and related gene clusters)
fig|562.1020.peg.1501	CDS	Scaffold18	99056	99811	2	+	756	Ascorbate utilization transcriptional regulator UlaR, HTH-type	L-ascorbate utilization (and related gene clusters)
fig|562.1020.peg.1502	CDS	Scaffold18	100557	99808	-3	-	750	YjfP protein	- none -
fig|562.1020.peg.1503	CDS	Scaffold18	100739	101068	2	+	330	Putative exported protein	- none -
fig|562.1020.peg.1504	CDS	Scaffold18	101205	101492	3	+	288	Putative uncharacterized protein YjfN	- none -
fig|562.1020.peg.1505	CDS	Scaffold18	103234	101609	-1	-	1626	Acyl-CoA dehydrogenase (EC 1.3.99.3)	- none -
fig|562.1020.peg.1506	CDS	Scaffold18	104481	103318	-3	-	1164	Similarity with glutathionylspermidine synthase (EC 6.3.1.8), group 1	Glutathionylspermidine and Trypanothione
fig|562.1020.peg.1507	CDS	Scaffold18	105122	104484	-2	-	639	FIG00637977: hypothetical protein	- none -
fig|562.1020.peg.1508	CDS	Scaffold18	105530	105132	-2	-	399	Membrane protein with DUF350 domain	- none -
fig|562.1020.peg.1509	CDS	Scaffold18	106207	105548	-1	-	660	FIG00638518: hypothetical protein	- none -
fig|562.1020.peg.1510	CDS	Scaffold18	106875	106258	-3	-	618	PspA/IM30 family protein	- none -
fig|562.1020.peg.1511	CDS	Scaffold19	477	34	-3	-	444	Putative acetyltransferase	- none -
fig|562.1020.peg.1512	CDS	Scaffold19	634	1563	1	+	930	Homoserine O-succinyltransferase (EC 2.3.1.46)	Methionine Biosynthesis
fig|562.1020.peg.1513	CDS	Scaffold19	1832	3433	2	+	1602	Malate synthase (EC 2.3.3.9)	Glyoxylate bypass; Glyoxylate bypass cluster
fig|562.1020.peg.1514	CDS	Scaffold19	3463	4767	1	+	1305	Isocitrate lyase (EC 4.1.3.1)	Glyoxylate bypass; Glyoxylate bypass cluster
fig|562.1020.peg.1515	CDS	Scaffold19	5069	6805	2	+	1737	Isocitrate dehydrogenase phosphatase (EC 2.7.11.5)/kinase (EC 3.1.3.-)	Glyoxylate bypass; Glyoxylate bypass cluster
fig|562.1020.peg.1516	CDS	Scaffold19	8348	6774	-2	-	1575	Ankyrin-repeat protein A	- none -
fig|562.1020.peg.1517	CDS	Scaffold19	9490	8666	-1	-	825	Acetate operon repressor	- none -
fig|562.1020.peg.1518	CDS	Scaffold19	9690	13373	3	+	3684	5-methyltetrahydrofolate--homocysteine methyltransferase (EC 2.1.1.13)	Methionine Biosynthesis
fig|562.1020.peg.1519	CDS	Scaffold19	13593	15224	3	+	1632	Sodium-dependent phosphate transporter	NhaA, NhaD and Sodium-dependent phosphate transporters; Phosphate metabolism
fig|562.1020.peg.1520	CDS	Scaffold19	16003	15314	-1	-	690	Alpha-aspartyl dipeptidase Peptidase E (EC 3.4.13.21)	Dipeptidases (EC 3.4.13.-)
fig|562.1020.peg.1521	CDS	Scaffold19	16274	16417	2	+	144	FIG00640798: hypothetical protein	- none -
fig|562.1020.peg.1522	CDS	Scaffold19	17615	16386	-2	-	1230	L-sorbose 1-phosphate reductase (EC 1.1.1.-)	D-Sorbitol(D-Glucitol) and L-Sorbose Utilization
fig|562.1020.peg.1523	CDS	Scaffold19	18491	17667	-2	-	825	PTS system, sorbose-specific IID component (EC 2.7.1.69)	D-Sorbitol(D-Glucitol) and L-Sorbose Utilization
fig|562.1020.peg.1524	CDS	Scaffold19	19299	18502	-3	-	798	PTS system, sorbose-specific IIC component (EC 2.7.1.69)	D-Sorbitol(D-Glucitol) and L-Sorbose Utilization
fig|562.1020.peg.1525	CDS	Scaffold19	19859	19365	-2	-	495	PTS system, sorbose-specific IIB component (EC 2.7.1.69)	D-Sorbitol(D-Glucitol) and L-Sorbose Utilization
fig|562.1020.peg.1526	CDS	Scaffold19	20266	19859	-1	-	408	PTS system, sorbose-specific IIA component (EC 2.7.1.69)	D-Sorbitol(D-Glucitol) and L-Sorbose Utilization
fig|562.1020.peg.1527	CDS	Scaffold19	21082	20276	-1	-	807	Sorbitol-6-phosphate 2-dehydrogenase (EC 1.1.1.140)	D-Sorbitol(D-Glucitol) and L-Sorbose Utilization
fig|562.1020.peg.1528	CDS	Scaffold19	22099	21152	-1	-	948	Putative transcriptional regulator of sorbose uptake and utilization genes	D-Sorbitol(D-Glucitol) and L-Sorbose Utilization
fig|562.1020.peg.1529	CDS	Scaffold19	22447	23319	1	+	873	Ribosomal large subunit pseudouridine synthase F (EC 4.2.1.70)	RNA pseudouridine syntheses
fig|562.1020.peg.1530	CDS	Scaffold19	23724	23452	-3	-	273	hypothetical protein	- none -
fig|562.1020.peg.1531	CDS	Scaffold19	25326	23977	-3	-	1350	Aspartokinase (EC 2.7.2.4)	CBSS-216591.1.peg.168; Lysine Biosynthesis DAP Pathway; Lysine Biosynthesis DAP Pathway, GJO scratch; Threonine and Homoserine Biosynthesis
fig|562.1020.peg.1532	CDS	Scaffold19	25851	27500	3	+	1650	Glucose-6-phosphate isomerase (EC 5.3.1.9)	Glycolysis and Gluconeogenesis
fig|562.1020.peg.1533	CDS	Scaffold19	27999	28241	3	+	243	YjbE secreted protein	YjbEFGH Locus Involved in Exopolysaccharide Production
fig|562.1020.peg.1534	CDS	Scaffold19	28355	28993	2	+	639	YjbF outer membrane lipoprotein	YjbEFGH Locus Involved in Exopolysaccharide Production
fig|562.1020.peg.1535	CDS	Scaffold19	29065	29727	1	+	663	YjbG polysaccharide synthesis-related protein	YjbEFGH Locus Involved in Exopolysaccharide Production
fig|562.1020.peg.1536	CDS	Scaffold19	29727	31823	3	+	2097	YjbH outer membrane lipoprotein	YjbEFGH Locus Involved in Exopolysaccharide Production
fig|562.1020.peg.1537	CDS	Scaffold19	31827	31988	3	+	162	FIG00638774: hypothetical protein	- none -
fig|562.1020.peg.1538	CDS	Scaffold19	32149	32292	1	+	144	FIG01068360: hypothetical protein	- none -
fig|562.1020.peg.1539	CDS	Scaffold19	32418	32828	3	+	411	PsiE protein	- none -
fig|562.1020.peg.1540	CDS	Scaffold19	34347	32872	-3	-	1476	D-xylose proton-symporter XylE	Xylose utilization
fig|562.1020.peg.1541	CDS	Scaffold19	35609	34719	-2	-	891	Maltose/maltodextrin ABC transporter, permease protein MalG	Maltose and Maltodextrin Utilization
fig|562.1020.peg.1542	CDS	Scaffold19	37168	35624	-1	-	1545	Maltose/maltodextrin ABC transporter, permease protein MalF	Maltose and Maltodextrin Utilization
fig|562.1020.peg.1543	CDS	Scaffold19	38512	37322	-1	-	1191	Maltose/maltodextrin ABC transporter, substrate binding periplasmic protein MalE	Alpha-Amylase locus in Streptocococcus; Bacterial Chemotaxis; Maltose and Maltodextrin Utilization
fig|562.1020.peg.1544	CDS	Scaffold19	38877	39992	3	+	1116	Maltose/maltodextrin transport ATP-binding protein MalK (EC 3.6.3.19)	Maltose and Maltodextrin Utilization
fig|562.1020.peg.1545	CDS	Scaffold19	40064	41404	2	+	1341	Maltoporin (maltose/maltodextrin high-affinity receptor, phage lambda receptor protein)	Maltose and Maltodextrin Utilization; Trehalose Uptake and Utilization
fig|562.1020.peg.1546	CDS	Scaffold19	41556	42476	3	+	921	Maltose operon periplasmic protein MalM	Maltose and Maltodextrin Utilization
fig|562.1020.peg.1547	CDS	Scaffold19	42705	44285	3	+	1581	YjbI protein	- none -
fig|562.1020.peg.1548	CDS	Scaffold19	44508	45005	3	+	498	Chorismate--pyruvate lyase (EC 4.1.3.40)	Ubiquinone Biosynthesis; Ubiquinone Biosynthesis - gjo
fig|562.1020.peg.1549	CDS	Scaffold19	45018	45890	3	+	873	4-hydroxybenzoate polyprenyltransferase (EC 2.5.1.39)	Ubiquinone Biosynthesis; Ubiquinone Biosynthesis - gjo
fig|562.1020.peg.1550	CDS	Scaffold19	48528	46045	-3	-	2484	Glycerol-3-phosphate acyltransferase (EC 2.3.1.15)	Glycerolipid and Glycerophospholipid Metabolism in Bacteria
fig|562.1020.peg.1551	CDS	Scaffold19	48639	49007	3	+	369	Diacylglycerol kinase (EC 2.7.1.107)	Glycerolipid and Glycerophospholipid Metabolism in Bacteria; Riboflavin synthesis cluster
fig|562.1020.peg.1552	CDS	Scaffold19	49117	49725	1	+	609	SOS-response repressor and protease LexA (EC 3.4.21.88)	DNA repair, bacterial; DNA repair, bacterial UmuCD system
fig|562.1020.peg.1553	CDS	Scaffold19	49798	51123	1	+	1326	DNA-damage-inducible protein F	- none -
fig|562.1020.peg.1554	CDS	Scaffold19	51239	51448	2	+	210	UPF0337 protein yjbJ	- none -
fig|562.1020.peg.1555	CDS	Scaffold19	52005	51490	-3	-	516	Zinc uptake regulation protein ZUR	Oxidative stress
fig|562.1020.peg.1556	CDS	Scaffold19	52323	53315	3	+	993	FIG00639441: hypothetical protein	- none -
fig|562.1020.peg.1557	CDS	Scaffold19	53676	54713	3	+	1038	tRNA dihydrouridine synthase A	Possible RNA degradation cluster
fig|562.1020.peg.1558	CDS	Scaffold19	54847	55089	1	+	243	hypothetical protein	- none -
fig|562.1020.peg.1559	CDS	Scaffold19	56238	55255	-3	-	984	Quinone oxidoreductase (EC 1.6.5.5)	Quinone oxidoreductase family
fig|562.1020.peg.1560	CDS	Scaffold19	56321	57736	2	+	1416	Replicative DNA helicase (EC 3.6.1.-)	DNA-replication
fig|562.1020.peg.1561	CDS	Scaffold19	57789	58868	3	+	1080	Alanine racemase (EC 5.1.1.1) ## biosynthetic	Alanine biosynthesis; Pyruvate Alanine Serine Interconversions
fig|562.1020.peg.1562	CDS	Scaffold19	58965	58825	-3	-	141	FIG00639553: hypothetical protein	- none -
fig|562.1020.peg.1563	CDS	Scaffold19	59121	60314	3	+	1194	Biosynthetic Aromatic amino acid aminotransferase alpha (EC 2.6.1.57)	Phenylalanine and Tyrosine Branches from Chorismate
fig|562.1020.peg.1564	CDS	Scaffold19	61058	60652	-2	-	408	hypothetical protein	- none -
fig|562.1020.peg.1565	CDS	Scaffold19	61557	61405	-3	-	153	FIG00638217: hypothetical protein	- none -
fig|562.1020.peg.1566	CDS	Scaffold19	61610	62134	2	+	525	NMN phosphatase (EC 3.1.3.5); Class B acid phosphatase precursor (EC 3.1.3.2)	NAD and NADP cofactor biosynthesis global
fig|562.1020.peg.1567	CDS	Scaffold19	62245	62661	1	+	417	FIG004064: hypothetical protein	CBSS-83333.1.peg.3966
fig|562.1020.peg.1568	CDS	Scaffold19	62665	63021	1	+	357	Protein yjbR	CBSS-83333.1.peg.3966
fig|562.1020.peg.1569	CDS	Scaffold19	65878	63056	-1	-	2823	Excinuclease ABC subunit A	DNA repair, UvrABC system
fig|562.1020.peg.1570	CDS	Scaffold19	66132	66668	3	+	537	Single-stranded DNA-binding protein	DNA repair, bacterial; DNA repair, bacterial RecFOR pathway
fig|562.1020.peg.1571	CDS	Scaffold19	67048	66767	-1	-	282	YjcB protein	- none -
fig|562.1020.peg.1572	CDS	Scaffold19	67478	69064	2	+	1587	FIG00638940: hypothetical protein	- none -
fig|562.1020.peg.1573	CDS	Scaffold19	69390	69067	-3	-	324	Regulatory protein SoxS	Commensurate regulon activation; Oxidative stress
fig|562.1020.peg.1574	CDS	Scaffold19	69476	69940	2	+	465	Redox-sensitive transcriptional activator SoxR	Oxidative stress
fig|562.1020.peg.1575	CDS	Scaffold19	70449	70231	-3	-	219	FIG00638027: hypothetical protein	- none -
fig|562.1020.peg.1576	CDS	Scaffold19	70486	71835	1	+	1350	Guanine-hypoxanthine permease	Purine Utilization
fig|562.1020.peg.1577	CDS	Scaffold19	71813	71929	2	+	117	hypothetical protein	- none -
fig|562.1020.peg.1578	CDS	Scaffold19	71986	73635	1	+	1650	Putative Na(+)/H(+) exchanger protein, CPA1 family precursor	- none -
fig|562.1020.peg.1579	CDS	Scaffold19	74121	73789	-3	-	330	hypothetical protein	- none -
fig|562.1020.peg.1580	CDS	Scaffold19	76908	75259	-3	-	1650	Acetate permease ActP (cation/acetate symporter)	Pyruvate metabolism II: acetyl-CoA, acetogenesis from pyruvate
fig|562.1020.peg.1581	CDS	Scaffold19	77219	76905	-2	-	315	Putative membrane protein, clustering with ActP	Pyruvate metabolism II: acetyl-CoA, acetogenesis from pyruvate
fig|562.1020.peg.1582	CDS	Scaffold19	79377	77419	-3	-	1959	Acetyl-coenzyme A synthetase (EC 6.2.1.1)	Pyruvate metabolism II: acetyl-CoA, acetogenesis from pyruvate
fig|562.1020.peg.1583	CDS	Scaffold19	79770	81206	3	+	1437	Cytochrome c552 precursor (EC 1.7.2.2)	Nitrate and nitrite ammonification; Soluble cytochromes and functionally related electron carriers
fig|562.1020.peg.1584	CDS	Scaffold19	81251	81817	2	+	567	Cytochrome c-type protein NrfB precursor	Nitrate and nitrite ammonification
fig|562.1020.peg.1585	CDS	Scaffold19	81814	82485	1	+	672	NrfC protein	Nitrate and nitrite ammonification
fig|562.1020.peg.1586	CDS	Scaffold19	82482	83438	3	+	957	NrfD protein	Nitrate and nitrite ammonification
fig|562.1020.peg.1587	CDS	Scaffold19	83554	85176	1	+	1623	Cytochrome c-type heme lyase subunit nrfE, nitrite reductase complex assembly	Nitrate and nitrite ammonification
fig|562.1020.peg.1588	CDS	Scaffold19	85169	85552	2	+	384	Cytochrome c-type heme lyase subunit nrfF, nitrite reductase complex assembly	Nitrate and nitrite ammonification
fig|562.1020.peg.1589	CDS	Scaffold19	85549	86145	1	+	597	Cytochrome c-type heme lyase subunit nrfG, nitrite reductase complex assembly	Nitrate and nitrite ammonification
fig|562.1020.peg.1590	CDS	Scaffold19	86407	86279	-1	-	129	FIG00637972: hypothetical protein	- none -
fig|562.1020.peg.1591	CDS	Scaffold19	86487	87800	3	+	1314	Glutamate-aspartate carrier protein	Glutamate and Aspartate uptake in Bacteria
fig|562.1020.peg.1592	CDS	Scaffold19	88907	88218	-2	-	690	Putative exported protein	- none -
fig|562.1020.peg.1593	CDS	Scaffold19	91148	89001	-2	-	2145	Formate dehydrogenase H (EC 1.2.1.2) @ selenocysteine-containing	Formate dehydrogenase; Selenocysteine metabolism
fig|562.1020.peg.1594	CDS	Scaffold19	91210	91323	1	+	114	hypothetical protein	- none -
fig|562.1020.peg.1595	CDS	Scaffold19	92812	91346	-1	-	1467	Outer membrane component of tripartite multidrug resistance system	Multidrug Resistance, Tripartite Systems Found in Gram Negative Bacteria
fig|562.1020.peg.1596	CDS	Scaffold19	94860	92809	-3	-	2052	Membrane fusion component of tripartite multidrug resistance system	Multidrug Resistance, Tripartite Systems Found in Gram Negative Bacteria
fig|562.1020.peg.1597	CDS	Scaffold19	95891	94860	-2	-	1032	Inner membrane component of tripartite multidrug resistance system	Multidrug Resistance, Tripartite Systems Found in Gram Negative Bacteria
fig|562.1020.peg.1598	CDS	Scaffold19	96185	95910	-2	-	276	FIG00637930: hypothetical protein	- none -
fig|562.1020.peg.1599	CDS	Scaffold19	98379	96394	-3	-	1986	FIG00638848: hypothetical protein	- none -
fig|562.1020.peg.1600	CDS	Scaffold19	99581	98652	-2	-	930	D-allose kinase (EC 2.7.1.55)	D-allose utilization
fig|562.1020.peg.1601	CDS	Scaffold19	100260	99565	-3	-	696	D-allulose-6-phosphate 3-epimerase (EC 5.1.3.-), row_id 1016	D-allose utilization
fig|562.1020.peg.1602	CDS	Scaffold19	101251	100271	-1	-	981	D-allose ABC transporter, permease component	D-allose utilization
fig|562.1020.peg.1603	CDS	Scaffold19	102762	101230	-3	-	1533	D-allose ABC transporter, ATPase component	D-allose utilization
fig|562.1020.peg.1604	CDS	Scaffold19	103824	102889	-3	-	936	D-allose ABC transporter, substrate-binding component	D-allose utilization
fig|562.1020.peg.1605	CDS	Scaffold19	104773	103883	-1	-	891	Transcriptional regulator of D-allose utilization, RpiR family	D-allose utilization
fig|562.1020.peg.1606	CDS	Scaffold19	105132	105581	3	+	450	D-allose-6-phosphate isomerase (EC 5.3.1.-) / Ribose 5-phosphate isomerase B (EC 5.3.1.6)	D-allose utilization; D-ribose utilization; Pentose phosphate pathway
fig|562.1020.peg.1607	CDS	Scaffold19	105650	105979	2	+	330	FIG00638130: hypothetical protein	- none -
fig|562.1020.peg.1608	CDS	Scaffold19	106755	106126	-3	-	630	Metal-dependent hydrolases of the beta-lactamase superfamily I; PhnP protein	Beta-lactamase
fig|562.1020.peg.1609	CDS	Scaffold2	738	130	-3	-	609	VgrG protein	Type VI secretion systems; USS-DB-7
fig|562.1020.peg.1610	CDS	Scaffold2	2542	2688	1	+	147	FIG00642282: hypothetical protein	- none -
fig|562.1020.peg.1611	CDS	Scaffold2	3312	3100	-3	-	213	FIG00641231: hypothetical protein	- none -
fig|562.1020.peg.1612	CDS	Scaffold2	4005	3388	-3	-	618	Uncharacterized GST-like protein yncG	Glutathione: Non-redox reactions
fig|562.1020.peg.1613	CDS	Scaffold2	4272	5771	3	+	1500	L-asparagine permease	- none -
fig|562.1020.peg.1614	CDS	Scaffold2	6947	5886	-2	-	1062	FIG00638561: hypothetical protein	- none -
fig|562.1020.peg.1615	CDS	Scaffold2	7072	9291	1	+	2220	Probable tonB-dependent receptor yncD precursor	- none -
fig|562.1020.peg.1616	CDS	Scaffold2	9992	9327	-2	-	666	Transcriptional regulator, GntR family	- none -
fig|562.1020.peg.1617	CDS	Scaffold2	11320	10124	-1	-	1194	Putative oxidoreductase YncB	Broadly distributed proteins not in subsystems; Quinone oxidoreductase family
fig|562.1020.peg.1618	CDS	Scaffold2	11345	11926	2	+	582	Putative acetyltransferase	- none -
fig|562.1020.peg.1619	CDS	Scaffold2	11923	12372	1	+	450	Putative inner membrane protein	- none -
fig|562.1020.peg.1620	CDS	Scaffold2	12606	12373	-3	-	234	FIG01045262: hypothetical protein	- none -
fig|562.1020.peg.1621	CDS	Scaffold2	12913	12692	-1	-	222	FIG00638290: hypothetical protein	- none -
fig|562.1020.peg.1622	CDS	Scaffold2	14366	13557	-2	-	810	Putative acetyltransferase	- none -
fig|562.1020.peg.1623	CDS	Scaffold2	16000	14576	-1	-	1425	4-aminobutyraldehyde dehydrogenase (EC 1.2.1.19)	Polyamine Metabolism; Putrescine utilization pathways
fig|562.1020.peg.1624	CDS	Scaffold2	16816	16022	-1	-	795	Spermidine Putrescine ABC transporter permease component potC (TC_3.A.1.11.1)	Polyamine Metabolism
fig|562.1020.peg.1625	CDS	Scaffold2	17747	16806	-2	-	942	Spermidine Putrescine ABC transporter permease component PotB (TC 3.A.1.11.1)	Polyamine Metabolism
fig|562.1020.peg.1626	CDS	Scaffold2	18760	17748	-1	-	1014	Putrescine transport ATP-binding protein PotA (TC 3.A.1.11.1)	Polyamine Metabolism
fig|562.1020.peg.1627	CDS	Scaffold2	19923	18778	-3	-	1146	ABC transporter, periplasmic spermidine putrescine-binding protein PotD (TC 3.A.1.11.1)	Polyamine Metabolism
fig|562.1020.peg.1628	CDS	Scaffold2	21574	20168	-1	-	1407	GntR family transcriptional regulator YdcR @ Transcriptional regulator, GntR family domain	- none -
fig|562.1020.peg.1629	CDS	Scaffold2	22069	21653	-1	-	417	FIG00638106: hypothetical protein	- none -
fig|562.1020.peg.1630	CDS	Scaffold2	22312	22434	1	+	123	hypothetical protein	- none -
fig|562.1020.peg.1631	CDS	Scaffold2	22551	22721	3	+	171	FIG01045143: hypothetical protein	- none -
fig|562.1020.peg.1632	CDS	Scaffold2	24774	22813	-3	-	1962	putative collagenase	- none -
fig|562.1020.peg.1633	CDS	Scaffold2	25383	24847	-3	-	537	Transcriptional regulator yidN, Cro/CI family	- none -
fig|562.1020.peg.1634	CDS	Scaffold2	25475	26650	2	+	1176	Benzoate transport protein	Benzoate degradation
fig|562.1020.peg.1635	CDS	Scaffold2	27838	26690	-1	-	1149	putative virulence protein	- none -
fig|562.1020.peg.1636	CDS	Scaffold2	27921	28412	3	+	489	COG1943: Transposase and inactivated derivatives	- none -
fig|562.1020.peg.1637	CDS	Scaffold2	29098	28430	-1	-	669	Uncharacterized membrane lipoprotein clustered with tellurite resistance proteins TehA/TehB	Tellurite resistance: Chromosomal determinants
fig|562.1020.peg.1638	CDS	Scaffold2	29249	29130	-2	-	120	hypothetical protein	- none -
fig|562.1020.peg.1639	CDS	Scaffold2	29993	29400	-2	-	594	Tellurite resistance protein TehB	Tellurite resistance: Chromosomal determinants
fig|562.1020.peg.1640	CDS	Scaffold2	30994	29990	-1	-	1005	Tellurite resistance protein TehA	Tellurite resistance: Chromosomal determinants
fig|562.1020.peg.1641	CDS	Scaffold2	31106	32086	2	+	981	FIG005189: putative transferase clustered with tellurite resistance proteins TehA/TehB	Tellurite resistance: Chromosomal determinants
fig|562.1020.peg.1642	CDS	Scaffold2	32617	32078	-1	-	540	Ribosomal-protein-L7p-serine acetyltransferase	Ribosome biogenesis bacterial
fig|562.1020.peg.1643	CDS	Scaffold2	32904	32680	-3	-	225	YdcH protein	- none -
fig|562.1020.peg.1644	CDS	Scaffold2	34663	33044	-1	-	1620	Glucans biosynthesis protein D precursor	Synthesis of osmoregulated periplasmic glucans
fig|562.1020.peg.1645	CDS	Scaffold2	36267	34924	-3	-	1344	Putative cytoplasmic protein	- none -
fig|562.1020.peg.1646	CDS	Scaffold2	36565	37407	1	+	843	LysR family transcriptional regulator YdcI	LysR-family proteins in Escherichia coli; LysR-family proteins in Salmonella enterica Typhimurium
fig|562.1020.peg.1647	CDS	Scaffold2	38857	37445	-1	-	1413	Methyl-accepting chemotaxis protein III (ribose and galactose chemoreceptor protein)	Bacterial Chemotaxis
fig|562.1020.peg.1648	CDS	Scaffold2	39878	39705	-2	-	174	FIG00638461: hypothetical protein	- none -
fig|562.1020.peg.1649	CDS	Scaffold2	40689	40123	-3	-	567	Cytochrome b(561)	- none -
fig|562.1020.peg.1650	CDS	Scaffold2	40842	41842	3	+	996	NAD-dependent glyceraldehyde-3-phosphate dehydrogenase (EC 1.2.1.12)	Entner-Doudoroff Pathway; Glycolysis and Gluconeogenesis; Pyridoxin (Vitamin B6) Biosynthesis; Redox-dependent regulation of nucleus processes
fig|562.1020.peg.1651	CDS	Scaffold2	43323	41884	-3	-	1440	Aldehyde dehydrogenase A (EC 1.2.1.22) / Glycolaldehyde dehydrogenase (EC 1.2.1.21)	L-rhamnose utilization; Methylglyoxal Metabolism
fig|562.1020.peg.1652	CDS	Scaffold2	44320	43520	-1	-	801	Protein ydcF	- none -
fig|562.1020.peg.1653	CDS	Scaffold2	48494	44592	-2	-	3903	ATP-dependent helicase HrpA	- none -
fig|562.1020.peg.1654	CDS	Scaffold2	48695	49300	2	+	606	FMN-dependent NADH-azoreductase	- none -
fig|562.1020.peg.1655	CDS	Scaffold2	50670	49354	-3	-	1317	Ser/Thr and Tyr protein phosphatase (dual specificity)	CBSS-316407.3.peg.1371
fig|562.1020.peg.1656	CDS	Scaffold2	52324	50660	-1	-	1665	Putative lipase in cluster with Phosphatidate cytidylyltransferase	CBSS-316407.3.peg.1371; Triacylglycerol metabolism
fig|562.1020.peg.1657	CDS	Scaffold2	54801	52495	-3	-	2307	FIG00638289: hypothetical protein	- none -
fig|562.1020.peg.1658	CDS	Scaffold2	55725	54865	-3	-	861	Aldo-keto reductase	- none -
fig|562.1020.peg.1659	CDS	Scaffold2	56547	55957	-3	-	591	Phenylacetic acid degradation protein PaaY	Phenylacetyl-CoA catabolic pathway (core)
fig|562.1020.peg.1660	CDS	Scaffold2	57479	56529	-2	-	951	Phenylacetic acid degradation operon negative regulatory protein PaaX	Phenylacetyl-CoA catabolic pathway (core)
fig|562.1020.peg.1661	CDS	Scaffold2	58893	57580	-3	-	1314	Phenylacetate-coenzyme A ligase (EC 6.2.1.30) PaaF	Phenylacetyl-CoA catabolic pathway (core)
fig|562.1020.peg.1662	CDS	Scaffold2	60125	58920	-2	-	1206	Phenylacetic acid degradation protein PaaE, ketothiolase	Phenylacetyl-CoA catabolic pathway (core)
fig|562.1020.peg.1663	CDS	Scaffold2	60547	60125	-1	-	423	Phenylacetic acid degradation protein PaaD, thioesterase	Phenylacetyl-CoA catabolic pathway (core)
fig|562.1020.peg.1664	CDS	Scaffold2	61964	60537	-2	-	1428	3-hydroxyacyl-CoA dehydrogenase PaaC (EC 1.1.1.-)	Phenylacetyl-CoA catabolic pathway (core)
fig|562.1020.peg.1665	CDS	Scaffold2	62754	61966	-3	-	789	Phenylacetate degradation enoyl-CoA hydratase PaaB (EC 4.2.1.17)	Phenylacetyl-CoA catabolic pathway (core)
fig|562.1020.peg.1666	CDS	Scaffold2	63521	62754	-2	-	768	Phenylacetate degradation enoyl-CoA hydratase PaaA (EC 4.2.1.17)	Phenylacetyl-CoA catabolic pathway (core)
fig|562.1020.peg.1667	CDS	Scaffold2	64588	63518	-1	-	1071	Phenylacetate-CoA oxygenase/reductase, PaaK subunit	Phenylacetyl-CoA catabolic pathway (core)
fig|562.1020.peg.1668	CDS	Scaffold2	65093	64596	-2	-	498	Phenylacetate-CoA oxygenase, PaaJ subunit	Phenylacetyl-CoA catabolic pathway (core)
fig|562.1020.peg.1669	CDS	Scaffold2	65854	65108	-1	-	747	Phenylacetate-CoA oxygenase, PaaI subunit	Phenylacetyl-CoA catabolic pathway (core)
fig|562.1020.peg.1670	CDS	Scaffold2	66150	65863	-3	-	288	Phenylacetate-CoA oxygenase, PaaH subunit	Phenylacetyl-CoA catabolic pathway (core)
fig|562.1020.peg.1671	CDS	Scaffold2	67091	66162	-2	-	930	Phenylacetate-CoA oxygenase, PaaG subunit	Phenylacetyl-CoA catabolic pathway (core)
fig|562.1020.peg.1672	CDS	Scaffold2	67376	69421	2	+	2046	Phenylacetic acid degradation protein PaaN, ring-opening aldehyde dehydrogenase (EC 1.2.1.3)	Phenylacetyl-CoA catabolic pathway (core)
fig|562.1020.peg.1673	CDS	Scaffold2	69491	69604	2	+	114	FIG00642135: hypothetical protein	- none -
fig|562.1020.peg.1674	CDS	Scaffold2	69669	71942	3	+	2274	Monoamine oxidase (1.4.3.4)	Aromatic Amin Catabolism; Auxin biosynthesis; Glycine and Serine Utilization; Threonine degradation
fig|562.1020.peg.1675	CDS	Scaffold2	73499	72000	-2	-	1500	Phenylacetaldehyde dehydrogenase (EC 1.2.1.39)	Aromatic Amin Catabolism; Phenylacetyl-CoA catabolic pathway (core)
fig|562.1020.peg.1676	CDS	Scaffold2	73747	74640	1	+	894	Transcriptional activator feaR	- none -
fig|562.1020.peg.1677	CDS	Scaffold2	75138	74812	-3	-	327	Putative uncharacterized protein ydbL, may be related to amine metabolism	CBSS-314225.3.peg.1533
fig|562.1020.peg.1678	CDS	Scaffold2	75331	75146	-1	-	186	Uncharacterized protein ynbE; probable lipoprotein STY1424	CBSS-314225.3.peg.1533; CBSS-314225.3.peg.1533
fig|562.1020.peg.1679	CDS	Scaffold2	77967	75328	-3	-	2640	Putative uncharacterized protein ydbH	CBSS-314225.3.peg.1533
fig|562.1020.peg.1680	CDS	Scaffold2	78175	79164	1	+	990	D-lactate dehydrogenase (EC 1.1.1.28)	Fermentations: Lactate; Fermentations: Mixed acid
fig|562.1020.peg.1681	CDS	Scaffold2	79275	79697	3	+	423	Heat shock protein hslJ	- none -
fig|562.1020.peg.1682	CDS	Scaffold2	80057	79694	-2	-	363	probable lipoprotein YPO2331	- none -
fig|562.1020.peg.1683	CDS	Scaffold2	80234	83758	2	+	3525	Pyruvate-flavodoxin oxidoreductase (EC 1.2.7.-)	Methionine Degradation; Pyruvate:ferredoxin oxidoreductase
fig|562.1020.peg.1684	CDS	Scaffold2	84125	85258	2	+	1134	Outer membrane protein N precursor	- none -
fig|562.1020.peg.1685	CDS	Scaffold2	85399	85833	1	+	435	Universal stress protein F	Universal stress protein family
fig|562.1020.peg.1686	CDS	Scaffold2	86010	86945	3	+	936	tRNA(Cytosine32)-2-thiocytidine synthetase	CBSS-326442.4.peg.1852; tRNA modification Archaea; tRNA modification Bacteria
fig|562.1020.peg.1687	CDS	Scaffold2	88447	87074	-1	-	1374	ATP-dependent 23S rRNA helicase DbpA	ATP-dependent RNA helicases, bacterial
fig|562.1020.peg.1688	CDS	Scaffold2	89908	88925	-1	-	984	Zinc transport protein ZntB	- none -
fig|562.1020.peg.1689	CDS	Scaffold2	90103	91395	1	+	1293	FIG00638107: hypothetical protein	- none -
fig|562.1020.peg.1690	CDS	Scaffold2	91979	91416	-2	-	564	FIG00638524: hypothetical protein	- none -
fig|562.1020.peg.1691	CDS	Scaffold2	93217	92309	-1	-	909	Regulatory protein (induces abgABT, used to catabolize p-aminobenzoyl-glutamate)	LysR-family proteins in Escherichia coli; p-Aminobenzoyl-Glutamate Utilization
fig|562.1020.peg.1692	CDS	Scaffold2	93393	94703	3	+	1311	Catalyzes the cleavage of p-aminobenzoyl-glutamate to p-aminobenzoate and glutamate, subunit A	p-Aminobenzoyl-Glutamate Utilization
fig|562.1020.peg.1693	CDS	Scaffold2	94703	96148	2	+	1446	Catalyzes the cleavage of p-aminobenzoyl-glutamate to p-aminobenzoate and glutamate, subunit B	p-Aminobenzoyl-Glutamate Utilization
fig|562.1020.peg.1694	CDS	Scaffold2	96182	97708	2	+	1527	Aminobenzoyl-glutamate transport protein	p-Aminobenzoyl-Glutamate Utilization
fig|562.1020.peg.1695	CDS	Scaffold2	97719	98234	3	+	516	Methylated-DNA--protein-cysteine methyltransferase (EC 2.1.1.63)	DNA repair, bacterial
fig|562.1020.peg.1696	CDS	Scaffold2	98429	99181	2	+	753	Fumarate and nitrate reduction regulatory protein	Oxidative stress
fig|562.1020.peg.1697	CDS	Scaffold2	99333	100283	3	+	951	Universal stress protein E	Universal stress protein family
fig|562.1020.peg.1698	CDS	Scaffold2	100590	100333	-3	-	258	Putative inner membrane protein	- none -
fig|562.1020.peg.1699	CDS	Scaffold2	100834	101865	1	+	1032	Mechanosensitive ion channel	- none -
fig|562.1020.peg.1700	CDS	Scaffold2	103529	101916	-2	-	1614	Periplasmic Murein Peptide-Binding Protein MppA	Recycling of Peptidoglycan Amino Acids; Recycling of Peptidoglycan Amino Acids cluster
fig|562.1020.peg.1701	CDS	Scaffold2	104765	103866	-2	-	900	LysR family transcriptional regulator YcjZ	LysR-family proteins in Escherichia coli
fig|562.1020.peg.1702	CDS	Scaffold2	104903	105823	2	+	921	Dienelactone hydrolase and related enzymes	- none -
fig|562.1020.peg.1703	CDS	Scaffold2	105894	106076	3	+	183	Oxidoreductase (putative)	- none -
fig|562.1020.peg.1704	CDS	Scaffold2	106158	106886	3	+	729	Gamma-D-Glutamyl-meso-Diaminopimelate Amidase	Recycling of Peptidoglycan Amino Acids; Recycling of Peptidoglycan Amino Acids cluster
fig|562.1020.peg.1705	CDS	Scaffold2	107826	106861	-3	-	966	L-alanine-DL-glutamate epimerase	Muconate lactonizing enzyme family; Recycling of Peptidoglycan Amino Acids; Recycling of Peptidoglycan Amino Acids cluster
fig|562.1020.peg.1706	CDS	Scaffold2	107945	108451	2	+	507	Thiol peroxidase, Tpx-type (EC 1.11.1.15)	CBSS-257314.1.peg.752; Thioredoxin-disulfide reductase
fig|562.1020.peg.1707	CDS	Scaffold2	110036	108495	-2	-	1542	Transcriptional repressor protein TyrR	Common Pathway For Synthesis of Aromatic Compounds (DAHP synthase to chorismate); Phenylalanine and Tyrosine Branches from Chorismate
fig|562.1020.peg.1708	CDS	Scaffold2	111245	110184	-2	-	1062	Membrane protein YcjF	A conserved operon linked to TyrR and possibly involved in virulence
fig|562.1020.peg.1709	CDS	Scaffold2	112639	111242	-1	-	1398	Conserved protein YcjX with nucleoside triphosphate hydrolase domain	A conserved operon linked to TyrR and possibly involved in virulence
fig|562.1020.peg.1710	CDS	Scaffold2	112795	113793	1	+	999	Transcriptional regulator YcjW, LacI family, possibly involved in maltodextrin utilization pathway	Maltose and Maltodextrin Utilization
fig|562.1020.peg.1711	CDS	Scaffold2	114809	113904	-2	-	906	Outer membrane protein G precursor	- none -
fig|562.1020.peg.1712	CDS	Scaffold2	115936	114854	-1	-	1083	Multiple sugar ABC transporter, ATP-binding protein	Maltose and Maltodextrin Utilization
fig|562.1020.peg.1713	CDS	Scaffold2	116609	115950	-2	-	660	Beta-phosphoglucomutase (EC 5.4.2.6)	Maltose and Maltodextrin Utilization; N-Acetyl-Galactosamine and Galactosamine Utilization; Trehalose Uptake and Utilization
fig|562.1020.peg.1714	CDS	Scaffold2	118873	116606	-1	-	2268	Maltose phosphorylase (EC 2.4.1.8) / Trehalose phosphorylase (EC 2.4.1.64)	Maltose and Maltodextrin Utilization; Trehalose Biosynthesis; Trehalose Uptake and Utilization
fig|562.1020.peg.1715	CDS	Scaffold2	119913	118870	-3	-	1044	Putative oxidoreductase YcjS (EC 1.-.-.-), NADH-binding	Maltose and Maltodextrin Utilization
fig|562.1020.peg.1716	CDS	Scaffold2	120723	119935	-3	-	789	Sugar phosphate isomerases/epimerases family protein YcjR	Maltose and Maltodextrin Utilization
fig|562.1020.peg.1717	CDS	Scaffold2	121794	120742	-3	-	1053	Zinc-type alcohol dehydrogenase YcjQ	Maltose and Maltodextrin Utilization
fig|562.1020.peg.1718	CDS	Scaffold2	122667	121825	-3	-	843	Inner membrane ABC transporter permease protein YcjP	Maltose and Maltodextrin Utilization
fig|562.1020.peg.1719	CDS	Scaffold2	123535	122654	-1	-	882	Inner membrane ABC transporter permease protein YcjO	Maltose and Maltodextrin Utilization
fig|562.1020.peg.1720	CDS	Scaffold2	124848	123556	-3	-	1293	ABC-type sugar transport system, periplasmic binding protein YcjN	Maltose and Maltodextrin Utilization
fig|562.1020.peg.1721	CDS	Scaffold2	126541	124862	-1	-	1680	Putative sucrose phosphorylase (EC 2.4.1.7)	Maltose and Maltodextrin Utilization
fig|562.1020.peg.1722	CDS	Scaffold2	127067	126753	-2	-	315	Phage shock protein E precursor	Phage shock protein (psp) operon
fig|562.1020.peg.1723	CDS	Scaffold2	127363	127142	-1	-	222	Phage shock protein D	Phage shock protein (psp) operon
fig|562.1020.peg.1724	CDS	Scaffold2	127731	127372	-3	-	360	Phage shock protein C	Phage shock protein (psp) operon
fig|562.1020.peg.1725	CDS	Scaffold2	127955	127731	-2	-	225	Phage shock protein B	Phage shock protein (psp) operon
fig|562.1020.peg.1726	CDS	Scaffold2	128677	128009	-1	-	669	Phage shock protein A	Phage shock protein (psp) operon
fig|562.1020.peg.1727	CDS	Scaffold2	128844	129821	3	+	978	Psp operon transcriptional activator	GABA and putrescine metabolism from cluters; Phage shock protein (psp) operon
fig|562.1020.peg.1728	CDS	Scaffold2	131206	129941	-1	-	1266	Gamma-aminobutyrate:alpha-ketoglutarate aminotransferase (EC 2.6.1.19)	Putrescine utilization pathways
fig|562.1020.peg.1729	CDS	Scaffold2	132524	131244	-2	-	1281	Gamma-glutamyl-putrescine oxidase (EC1.4.3.-)	GABA and putrescine metabolism from cluters; Putrescine utilization pathways
fig|562.1020.peg.1730	CDS	Scaffold2	134013	132526	-3	-	1488	Gamma-glutamyl-aminobutyraldehyde dehydrogenase (EC 1.2.1.-)	GABA and putrescine metabolism from cluters; Putrescine utilization pathways
fig|562.1020.peg.1731	CDS	Scaffold2	134845	134288	-1	-	558	Putrescine utilization regulator	GABA and putrescine metabolism from cluters; Putrescine utilization pathways
fig|562.1020.peg.1732	CDS	Scaffold2	135624	134872	-3	-	753	Gamma-glutamyl-GABA hydrolase (EC 3.5.1.94)	Putrescine utilization pathways
fig|562.1020.peg.1733	CDS	Scaffold2	135848	137266	2	+	1419	Gamma-glutamyl-putrescine synthetase (EC 6.3.1.11)	GABA and putrescine metabolism from cluters; Putrescine utilization pathways
fig|562.1020.peg.1734	CDS	Scaffold2	137569	138954	1	+	1386	Putrescine importer	GABA and putrescine metabolism from cluters; Putrescine utilization pathways
fig|562.1020.peg.1735	CDS	Scaffold2	139088	139333	2	+	246	FIG00639322: hypothetical protein	- none -
fig|562.1020.peg.1736	CDS	Scaffold2	139670	141289	2	+	1620	Peptide transport periplasmic protein SapA	Peptide ABC transport system Sap
fig|562.1020.peg.1737	CDS	Scaffold2	141286	142251	1	+	966	Peptide transport system permease protein SapB	Peptide ABC transport system Sap
fig|562.1020.peg.1738	CDS	Scaffold2	142238	143128	2	+	891	Peptide transport system permease protein SapC	Peptide ABC transport system Sap
fig|562.1020.peg.1739	CDS	Scaffold2	143128	144120	1	+	993	Peptide transport system ATP-binding protein SapD	Peptide ABC transport system Sap
fig|562.1020.peg.1740	CDS	Scaffold2	144122	144928	2	+	807	Peptide transport system ATP-binding protein SapF	Peptide ABC transport system Sap
fig|562.1020.peg.1741	CDS	Scaffold2	144996	145349	3	+	354	FIG00638073: hypothetical protein	- none -
fig|562.1020.peg.1742	CDS	Scaffold2	145717	146505	1	+	789	Enoyl-[acyl-carrier-protein] reductase [NADH] (EC 1.3.1.9)	Fatty Acid Biosynthesis FASII
fig|562.1020.peg.1743	CDS	Scaffold2	146649	147776	3	+	1128	FIG01220641: hypothetical protein	- none -
fig|562.1020.peg.1744	CDS	Scaffold2	147844	149778	1	+	1935	Exoribonuclease II (EC 3.1.13.1)	RNA processing and degradation, bacterial
fig|562.1020.peg.1745	CDS	Scaffold2	150014	151999	2	+	1986	FIG00637999: hypothetical protein	- none -
fig|562.1020.peg.1746	CDS	Scaffold2	152146	152319	1	+	174	FIG00638067: hypothetical protein	- none -
fig|562.1020.peg.1747	CDS	Scaffold2	152409	153158	3	+	750	Transcriptional regulatory protein YciT	Osmotic stress cluster
fig|562.1020.peg.1748	CDS	Scaffold2	153427	153645	1	+	219	Osmotically inducible lipoprotein B precursor	Osmotic stress cluster
fig|562.1020.peg.1749	CDS	Scaffold2	154100	153771	-2	-	330	Translation initiation factor SUI1-related protein	Translation initiation factors bacterial
fig|562.1020.peg.1750	CDS	Scaffold2	154975	154097	-1	-	876	Orotidine 5&#39;-phosphate decarboxylase (EC 4.1.1.23)	De Novo Pyrimidine Synthesis; Riboflavin synthesis cluster
fig|562.1020.peg.1751	CDS	Scaffold2	156197	155028	-2	-	1170	Heat shock (predicted periplasmic) protein YciM, precursor	Osmotic stress cluster
fig|562.1020.peg.1752	CDS	Scaffold2	156512	156204	-2	-	309	Inner membrane protein yciS	- none -
fig|562.1020.peg.1753	CDS	Scaffold2	157425	156661	-3	-	765	Phosphatidylglycerophosphatase B (EC 3.1.3.27)	Glycerolipid and Glycerophospholipid Metabolism in Bacteria; Osmotic stress cluster
fig|562.1020.peg.1754	CDS	Scaffold2	157595	158185	2	+	591	GTP cyclohydrolase II (EC 3.5.4.25)	Molybdenum cofactor biosynthesis; Riboflavin, FMN and FAD metabolism; Riboflavin, FMN and FAD metabolism in plants; Riboflavin synthesis cluster
fig|562.1020.peg.1755	CDS	Scaffold2	160924	158249	-1	-	2676	aconitate hydratase( EC:4.2.1.3 )	- none -
fig|562.1020.peg.1756	CDS	Scaffold2	161464	161297	-1	-	168	FIG00638229: hypothetical protein	- none -
fig|562.1020.peg.1757	CDS	Scaffold2	161595	161467	-3	-	129	hypothetical protein	- none -
fig|562.1020.peg.1758	CDS	Scaffold2	162900	161926	-3	-	975	Cys regulon transcriptional activator CysB	Cysteine Biosynthesis; LysR-family proteins in Escherichia coli
fig|562.1020.peg.1759	CDS	Scaffold2	165707	163110	-2	-	2598	DNA topoisomerase I (EC 5.99.1.2)	CBSS-272943.3.peg.1367; DNA topoisomerases, Type I, ATP-independent
fig|562.1020.peg.1760	CDS	Scaffold2	166087	166338	1	+	252	Protein yciN	- none -
fig|562.1020.peg.1761	CDS	Scaffold2	167423	166374	-2	-	1050	Possible protease sohB (EC 3.4.21.-)	- none -
fig|562.1020.peg.1762	CDS	Scaffold2	167643	168401	3	+	759	Putative oxidoreductase	- none -
fig|562.1020.peg.1763	CDS	Scaffold2	168398	168988	2	+	591	Cob(I)alamin adenosyltransferase (EC 2.5.1.17)	Cobalamin synthesis; Coenzyme B12 biosynthesis
fig|562.1020.peg.1764	CDS	Scaffold2	169903	169028	-1	-	876	Ribosomal large subunit pseudouridine synthase B (EC 4.2.1.70)	RNA pseudouridine syntheses
fig|562.1020.peg.1765	CDS	Scaffold2	172009	170114	-1	-	1896	FIG00637979: hypothetical protein	- none -
fig|562.1020.peg.1766	CDS	Scaffold2	172693	172037	-1	-	657	YciO family	- none -
fig|562.1020.peg.1767	CDS	Scaffold2	173535	172654	-3	-	882	COG0613, Predicted metal-dependent phosphoesterases (PHP family)	tRNA modification Bacteria
fig|562.1020.peg.1768	CDS	Scaffold2	173809	175371	1	+	1563	Anthranilate synthase, aminase component (EC 4.1.3.27)	Chorismate: Intermediate for synthesis of Tryptophan, PAPA antibiotics, PABA, 3-hydroxyanthranilate and more.; Tryptophan synthesis
fig|562.1020.peg.1769	CDS	Scaffold2	175371	176966	3	+	1596	Anthranilate synthase, amidotransferase component (EC 4.1.3.27) / Anthranilate phosphoribosyltransferase (EC 2.4.2.18) # TrpAb/TrpB	Auxin biosynthesis; Chorismate: Intermediate for synthesis of Tryptophan, PAPA antibiotics, PABA, 3-hydroxyanthranilate and more.; Chorismate: Intermediate for synthesis of Tryptophan, PAPA antibiotics, PABA, 3-hydroxyanthranilate and more.; Tryptophan synthesis; Tryptophan synthesis
fig|562.1020.peg.1770	CDS	Scaffold2	176967	178328	3	+	1362	Indole-3-glycerol phosphate synthase (EC 4.1.1.48) / Phosphoribosylanthranilate isomerase (EC 5.3.1.24)	Auxin biosynthesis; Chorismate: Intermediate for synthesis of Tryptophan, PAPA antibiotics, PABA, 3-hydroxyanthranilate and more.; Chorismate: Intermediate for synthesis of Tryptophan, PAPA antibiotics, PABA, 3-hydroxyanthranilate and more.; Tryptophan synthesis; Tryptophan synthesis
fig|562.1020.peg.1771	CDS	Scaffold2	178340	179533	2	+	1194	Tryptophan synthase beta chain (EC 4.2.1.20)	Auxin biosynthesis; Chorismate: Intermediate for synthesis of Tryptophan, PAPA antibiotics, PABA, 3-hydroxyanthranilate and more.; Tryptophan synthesis
fig|562.1020.peg.1772	CDS	Scaffold2	179533	180339	1	+	807	Tryptophan synthase alpha chain (EC 4.2.1.20)	Auxin biosynthesis; Chorismate: Intermediate for synthesis of Tryptophan, PAPA antibiotics, PABA, 3-hydroxyanthranilate and more.; Tryptophan synthesis
fig|562.1020.peg.1773	CDS	Scaffold2	180720	180899	3	+	180	Conidiation-specific protein 10	- none -
fig|562.1020.peg.1774	CDS	Scaffold2	180964	181485	1	+	522	Protein yciF	- none -
fig|562.1020.peg.1775	CDS	Scaffold2	181531	182037	1	+	507	Protein YciE	- none -
fig|562.1020.peg.1776	CDS	Scaffold2	182813	182097	-2	-	714	Outer membrane protein W precursor	- none -
fig|562.1020.peg.1777	CDS	Scaffold2	183092	183835	2	+	744	Membrane protein YciC, linked to IspA	Intracellular septation in Enterobacteria
fig|562.1020.peg.1778	CDS	Scaffold2	183865	184404	1	+	540	Intracellular septation protein IspA	CBSS-211586.9.peg.2729; Intracellular septation in Enterobacteria
fig|562.1020.peg.1779	CDS	Scaffold2	184563	184907	3	+	345	Acyl-CoA thioesterase YciA, involved in membrane biogenesis	CBSS-211586.9.peg.2729; Intracellular septation in Enterobacteria
fig|562.1020.peg.1780	CDS	Scaffold2	185681	184947	-2	-	735	Ferric siderophore transport system, periplasmic binding protein TonB	Hemin transport system; Ton and Tol transport systems
fig|562.1020.peg.1781	CDS	Scaffold2	185890	186186	1	+	297	YciL protein	Broadly distributed proteins not in subsystems; CBSS-211586.9.peg.2729
fig|562.1020.peg.1782	CDS	Scaffold2	186531	187739	3	+	1209	Potassium channel protein	Potassium homeostasis
fig|562.1020.peg.1783	CDS	Scaffold2	188110	189570	1	+	1461	Cardiolipin synthetase (EC 2.7.8.-)	Cardiolipin synthesis; Glycerolipid and Glycerophospholipid Metabolism in Bacteria
fig|562.1020.peg.1784	CDS	Scaffold2	189605	189934	2	+	330	FIG002901: hypothetical protein co-occurring with Cardiolipin synthetase	- none -
fig|562.1020.peg.1785	CDS	Scaffold2	190991	189987	-2	-	1005	Oligopeptide transport ATP-binding protein OppF (TC 3.A.1.5.1)	ABC transporter oligopeptide (TC 3.A.1.5.1)
fig|562.1020.peg.1786	CDS	Scaffold2	192001	190988	-1	-	1014	Oligopeptide transport ATP-binding protein OppD (TC 3.A.1.5.1)	ABC transporter oligopeptide (TC 3.A.1.5.1)
fig|562.1020.peg.1787	CDS	Scaffold2	192921	192013	-3	-	909	Oligopeptide transport system permease protein OppC (TC 3.A.1.5.1)	ABC transporter oligopeptide (TC 3.A.1.5.1)
fig|562.1020.peg.1788	CDS	Scaffold2	193856	192936	-2	-	921	Oligopeptide transport system permease protein OppB (TC 3.A.1.5.1)	ABC transporter oligopeptide (TC 3.A.1.5.1)
fig|562.1020.peg.1789	CDS	Scaffold2	195618	193942	-3	-	1677	Oligopeptide ABC transporter, periplasmic oligopeptide-binding protein OppA (TC 3.A.1.5.1)	ABC transporter oligopeptide (TC 3.A.1.5.1)
fig|562.1020.peg.1790	CDS	Scaffold2	195992	196153	2	+	162	FIG00638240: hypothetical protein	- none -
fig|562.1020.peg.1791	CDS	Scaffold2	196958	196311	-2	-	648	Putative membrane protein	- none -
fig|562.1020.peg.1792	CDS	Scaffold2	197435	200110	2	+	2676	Alcohol dehydrogenase (EC 1.1.1.1); Acetaldehyde dehydrogenase (EC 1.2.1.10)	5-FCL-like protein; Butanol Biosynthesis; Butanol Biosynthesis; Cinnamic Acid Degradation; Fermentations: Lactate; Fermentations: Mixed acid; Fermentations: Mixed acid; Glycerolipid and Glycerophospholipid Metabolism in Bacteria; Pyruvate metabolism II: acetyl-CoA, acetogenesis from pyruvate
fig|562.1020.peg.1793	CDS	Scaffold2	200234	200419	2	+	186	Mobile element protein	- none -
fig|562.1020.peg.1794	CDS	Scaffold2	200475	200588	3	+	114	hypothetical protein	- none -
fig|562.1020.peg.1795	CDS	Scaffold2	200540	201130	2	+	591	Mobile element protein	- none -
fig|562.1020.peg.1796	CDS	Scaffold2	201939	201412	-3	-	528	Thymidine kinase (EC 2.7.1.21)	pyrimidine conversions
fig|562.1020.peg.1797	CDS	Scaffold2	202634	203047	2	+	414	DNA-binding protein H-NS	- none -
fig|562.1020.peg.1798	CDS	Scaffold2	204099	203191	-3	-	909	UTP--glucose-1-phosphate uridylyltransferase (EC 2.7.7.9)	- none -
fig|562.1020.peg.1799	CDS	Scaffold2	205314	204301	-3	-	1014	Hnr protein	- none -
fig|562.1020.peg.1800	CDS	Scaffold2	206311	205406	-1	-	906	UPF0028 protein YchK	Broadly distributed proteins not in subsystems
fig|562.1020.peg.1801	CDS	Scaffold2	206523	206882	3	+	360	UPF0225 protein YchJ	Broadly distributed proteins not in subsystems
fig|562.1020.peg.1802	CDS	Scaffold2	206932	207774	1	+	843	Formyltetrahydrofolate deformylase (EC 3.5.1.10)	5-FCL-like protein; One-carbon metabolism by tetrahydropterines
fig|562.1020.peg.1803	CDS	Scaffold2	210254	209577	-2	-	678	Respiratory nitrate reductase gamma chain (EC 1.7.99.4)	Nitrate and nitrite ammonification
fig|562.1020.peg.1804	CDS	Scaffold2	210964	210254	-1	-	711	Respiratory nitrate reductase delta chain (EC 1.7.99.4)	Nitrate and nitrite ammonification
fig|562.1020.peg.1805	CDS	Scaffold2	212499	210961	-3	-	1539	Respiratory nitrate reductase beta chain (EC 1.7.99.4)	Nitrate and nitrite ammonification
fig|562.1020.peg.1806	CDS	Scaffold2	216239	212496	-2	-	3744	Respiratory nitrate reductase alpha chain (EC 1.7.99.4)	Nitrate and nitrite ammonification
fig|562.1020.peg.1807	CDS	Scaffold2	218146	216755	-1	-	1392	Nitrate/nitrite transporter	Nitrate and nitrite ammonification
fig|562.1020.peg.1808	CDS	Scaffold2	218459	218241	-2	-	219	FIG00637970: hypothetical protein	- none -
fig|562.1020.peg.1809	CDS	Scaffold2	218485	220281	1	+	1797	Nitrate/nitrite sensor protein (EC 2.7.3.-)	Nitrate and nitrite ammonification
fig|562.1020.peg.1810	CDS	Scaffold2	220274	220924	2	+	651	Nitrate/nitrite response regulator protein	Nitrate and nitrite ammonification
fig|562.1020.peg.1811	CDS	Scaffold2	222355	220925	-1	-	1431	Invasin	- none -
fig|562.1020.peg.1812	CDS	Scaffold2	222505	222858	1	+	354	Putative ACR protein	- none -
fig|562.1020.peg.1813	CDS	Scaffold2	223597	222902	-1	-	696	Cation transport protein chaC	- none -
fig|562.1020.peg.1814	CDS	Scaffold2	223985	223755	-2	-	231	Cation transport regulator chaB	- none -
fig|562.1020.peg.1815	CDS	Scaffold2	224255	225355	2	+	1101	Calcium/proton antiporter	- none -
fig|562.1020.peg.1816	CDS	Scaffold2	228208	227354	-1	-	855	2-Keto-3-deoxy-D-manno-octulosonate-8-phosphate synthase (EC 2.5.1.55)	A Gammaproteobacteria Cluster Relating to Translation; KDO2-Lipid A biosynthesis
fig|562.1020.peg.1817	CDS	Scaffold2	229053	228244	-3	-	810	FIG002708: Protein SirB1	A Gammaproteobacteria Cluster Relating to Translation
fig|562.1020.peg.1818	CDS	Scaffold2	229449	229057	-3	-	393	FIG002082: Protein SirB2	A Gammaproteobacteria Cluster Relating to Translation
fig|562.1020.peg.1819	CDS	Scaffold2	230279	229446	-2	-	834	Methylase of polypeptide chain release factors	- none -
fig|562.1020.peg.1820	CDS	Scaffold2	231361	230279	-1	-	1083	Peptide chain release factor 1	A Gammaproteobacteria Cluster Relating to Translation; Translation termination factors bacterial
fig|562.1020.peg.1821	CDS	Scaffold2	232659	231403	-3	-	1257	Glutamyl-tRNA reductase (EC 1.2.1.70)	A Gammaproteobacteria Cluster Relating to Translation; Heme and Siroheme Biosynthesis
fig|562.1020.peg.1822	CDS	Scaffold2	232873	233496	1	+	624	Outer membrane lipoprotein LolB	A Gammaproteobacteria Cluster Relating to Translation; Lipopolysaccharide assembly; Lipoprotein sorting system
fig|562.1020.peg.1823	CDS	Scaffold2	233496	234347	3	+	852	4-diphosphocytidyl-2-C-methyl-D-erythritol kinase (EC 2.7.1.148)	A Gammaproteobacteria Cluster Relating to Translation; Isoprenoid Biosynthesis; Nonmevalonate Branch of Isoprenoid Biosynthesis
fig|562.1020.peg.1824	CDS	Scaffold2	234498	235445	3	+	948	Ribose-phosphate pyrophosphokinase (EC 2.7.6.1)	A Gammaproteobacteria Cluster Relating to Translation; De Novo Purine Biosynthesis; Pentose phosphate pathway; Transcription repair cluster
fig|562.1020.peg.1825	CDS	Scaffold2	235570	237249	1	+	1680	Putative sulfate permease	Inorganic Sulfur Assimilation
fig|562.1020.peg.1826	CDS	Scaffold2	237582	237304	-3	-	279	Putative membrane protein YchH	- none -
fig|562.1020.peg.1827	CDS	Scaffold2	237860	238444	2	+	585	Peptidyl-tRNA hydrolase (EC 3.1.1.29)	Cell division-ribosomal stress proteins cluster; Sporulation-associated proteins with broader functions; Transcription repair cluster; Translation termination factors bacterial
fig|562.1020.peg.1828	CDS	Scaffold2	238561	239652	1	+	1092	GTP-binding and nucleic acid-binding protein YchF	- none -
fig|562.1020.peg.1829	CDS	Scaffold2	240076	239897	-1	-	180	FIG00638199: hypothetical protein	- none -
fig|562.1020.peg.1830	CDS	Scaffold2	240421	243288	1	+	2868	Putative adhesion and penetration protein	- none -
fig|562.1020.peg.1831	CDS	Scaffold2	245307	243388	-3	-	1920	Phosphoenolpyruvate-dihydroxyacetone phosphotransferase operon regulatory protein DhaR	Dihydroxyacetone kinases
fig|562.1020.peg.1832	CDS	Scaffold2	245535	246605	3	+	1071	Phosphoenolpyruvate-dihydroxyacetone phosphotransferase (EC 2.7.1.121), dihydroxyacetone binding subunit DhaK	Dihydroxyacetone kinases
fig|562.1020.peg.1833	CDS	Scaffold2	246616	247248	1	+	633	Phosphoenolpyruvate-dihydroxyacetone phosphotransferase (EC 2.7.1.121), ADP-binding subunit DhaL	Dihydroxyacetone kinases
fig|562.1020.peg.1834	CDS	Scaffold2	247259	248677	2	+	1419	Phosphoenolpyruvate-dihydroxyacetone phosphotransferase (EC 2.7.1.121), subunit DhaM; DHA-specific IIA component / DHA-specific phosphocarrier protein HPr / DHA-specific EI component	Dihydroxyacetone kinases; Dihydroxyacetone kinases; Dihydroxyacetone kinases; Dihydroxyacetone kinases
fig|562.1020.peg.1835	CDS	Scaffold2	248983	248837	-1	-	147	FIG00638384: hypothetical protein	- none -
fig|562.1020.peg.1836	CDS	Scaffold2	248997	250694	3	+	1698	COG1626: Neutral trehalase( EC:3.2.1.28 )	- none -
fig|562.1020.peg.1837	CDS	Scaffold2	251141	250773	-2	-	369	FIG00637958: hypothetical protein	- none -
fig|562.1020.peg.1838	CDS	Scaffold2	251645	251391	-2	-	255	UPF0410 protein YmgE	- none -
fig|562.1020.peg.1839	CDS	Scaffold2	251846	252580	2	+	735	Inner membrane protein	- none -
fig|562.1020.peg.1840	CDS	Scaffold2	253193	252582	-2	-	612	Membrane-bound lytic murein transglycosylase E (EC 3.2.1.-)	Murein Hydrolases
fig|562.1020.peg.1841	CDS	Scaffold2	253293	254207	3	+	915	Muramoyltetrapeptide carboxypeptidase (EC 3.4.17.13)	Metallocarboxypeptidases (EC 3.4.17.-); Murein Hydrolases; Recycling of Peptidoglycan Amino Acids
fig|562.1020.peg.1842	CDS	Scaffold2	254302	256038	1	+	1737	Cell volume regulation protein A	- none -
fig|562.1020.peg.1843	CDS	Scaffold2	256300	256172	-1	-	129	FIG00637931: hypothetical protein	- none -
fig|562.1020.peg.1844	CDS	Scaffold2	257494	256424	-1	-	1071	alanine racemase 2, catabolic	- none -
fig|562.1020.peg.1845	CDS	Scaffold2	258775	257504	-1	-	1272	D-amino acid dehydrogenase small subunit (EC 1.4.99.1)	GABA and putrescine metabolism from cluters; Pyruvate Alanine Serine Interconversions; Respiratory dehydrogenases 1
fig|562.1020.peg.1846	CDS	Scaffold2	259132	260664	1	+	1533	Stage V sporulation protein involved in spore cortex synthesis (SpoVR)	CBSS-188.1.peg.6720
fig|562.1020.peg.1847	CDS	Scaffold2	261435	260716	-3	-	720	Transcriptional regulator for fatty acid degradation FadR, GntR family	- none -
fig|562.1020.peg.1848	CDS	Scaffold2	261656	263197	2	+	1542	Na+/H+ antiporter NhaB	- none -
fig|562.1020.peg.1849	CDS	Scaffold2	263343	263873	3	+	531	Periplasmic thiol:disulfide oxidoreductase DsbB, required for DsbA reoxidation	Biogenesis of c-type cytochromes; Periplasmic disulfide interchange
fig|562.1020.peg.1850	CDS	Scaffold2	265187	263919	-2	-	1269	Error-prone, lesion bypass DNA polymerase V (UmuC)	DNA repair, bacterial UmuCD system
fig|562.1020.peg.1851	CDS	Scaffold2	265606	265187	-1	-	420	Error-prone repair protein UmuD	DNA repair, bacterial UmuCD system
fig|562.1020.peg.1852	CDS	Scaffold2	265835	266879	2	+	1044	Hemolysin E, chromosomal	- none -
fig|562.1020.peg.1853	CDS	Scaffold2	267547	267086	-1	-	462	YcgN (Fragment)	CBSS-243277.1.peg.4359
fig|562.1020.peg.1854	CDS	Scaffold2	268283	267624	-2	-	660	FIG094199: Fumarylacetoacetate hydrolase	CBSS-243277.1.peg.4359
fig|562.1020.peg.1855	CDS	Scaffold2	268555	268355	-1	-	201	Protein YcgL	CBSS-243277.1.peg.4359
fig|562.1020.peg.1856	CDS	Scaffold2	268890	269291	3	+	402	FIG01045439: hypothetical protein	- none -
fig|562.1020.peg.1857	CDS	Scaffold2	269762	269394	-2	-	369	orf, hypothetical protein	- none -
fig|562.1020.peg.1858	CDS	Scaffold2	270282	270977	3	+	696	Septum site-determining protein MinC	Bacterial Cell Division; Bacterial Cytoskeleton; Bacterial cell division cluster; Septum site-determining cluster Min
fig|562.1020.peg.1859	CDS	Scaffold2	271001	271813	2	+	813	Septum site-determining protein MinD	Bacterial Cell Division; Bacterial Cytoskeleton; Bacterial cell division cluster; Septum site-determining cluster Min
fig|562.1020.peg.1860	CDS	Scaffold2	271817	272083	2	+	267	Cell division topological specificity factor MinE	Bacterial Cell Division; Bacterial Cytoskeleton; Bacterial cell division cluster; Septum site-determining cluster Min
fig|562.1020.peg.1861	CDS	Scaffold2	272864	272455	-2	-	411	Pertactin precursor	- none -
fig|562.1020.peg.1862	CDS	Scaffold2	272952	272833	-3	-	120	hypothetical protein	- none -
fig|562.1020.peg.1863	CDS	Scaffold2	273374	273718	2	+	345	FIG00639301: hypothetical protein	- none -
fig|562.1020.peg.1864	CDS	Scaffold2	273728	274057	2	+	330	FIG00637894: hypothetical protein	- none -
fig|562.1020.peg.1865	CDS	Scaffold2	275996	274140	-2	-	1854	AidA-I adhesin-like protein	- none -
fig|562.1020.peg.1866	CDS	Scaffold2	277044	276925	-3	-	120	FIG00638885: hypothetical protein	- none -
fig|562.1020.peg.1867	CDS	Scaffold2	277028	277156	2	+	129	FIG00642784: hypothetical protein	- none -
fig|562.1020.peg.1868	CDS	Scaffold2	277379	277161	-2	-	219	FIG00638313: hypothetical protein	- none -
fig|562.1020.peg.1869	CDS	Scaffold2	279034	277511	-1	-	1524	FIG00638205: hypothetical protein	- none -
fig|562.1020.peg.1870	CDS	Scaffold2	279542	279366	-2	-	177	FIG00638803: hypothetical protein	- none -
fig|562.1020.peg.1871	CDS	Scaffold2	279993	279727	-3	-	267	FIG00638909: hypothetical protein	- none -
fig|562.1020.peg.1872	CDS	Scaffold2	280887	282098	3	+	1212	Hypothetical protein ycgF	- none -
fig|562.1020.peg.1873	CDS	Scaffold2	282303	283034	3	+	732	Putative HTH-type transcriptional regulator ycgE	- none -
fig|562.1020.peg.1874	CDS	Scaffold2	283255	283659	1	+	405	FIG00638962: hypothetical protein	- none -
fig|562.1020.peg.1875	CDS	Scaffold20	1004	174	-2	-	828	Uncharacterized protein YjiC	- none -
fig|562.1020.peg.1876	CDS	Scaffold20	1338	1481	3	+	144	orf; Unknown function	- none -
fig|562.1020.peg.1877	CDS	Scaffold20	1577	1711	2	+	135	FIG00638422: hypothetical protein	- none -
fig|562.1020.peg.1878	CDS	Scaffold20	1677	2069	3	+	393	YjiD protein	- none -
fig|562.1020.peg.1879	CDS	Scaffold20	2973	2062	-3	-	912	Putative transcriptional regulator LYSR-type	- none -
fig|562.1020.peg.1880	CDS	Scaffold20	4210	3038	-1	-	1173	Isoaspartyl dipeptidase (EC 3.4.19.5) @ Asp-X dipeptidase	Protein degradation; Protein degradation
fig|562.1020.peg.1881	CDS	Scaffold20	4684	4223	-1	-	462	Putative membrane protein	- none -
fig|562.1020.peg.1882	CDS	Scaffold20	5229	4681	-3	-	549	FIG00637915: hypothetical protein	- none -
fig|562.1020.peg.1883	CDS	Scaffold20	5377	6033	1	+	648	RNA:NAD 2&#39;-phosphotransferase	tRNA splicing
fig|562.1020.peg.1884	CDS	Scaffold20	7224	6046	-3	-	1179	Putative transport protein	- none -
fig|562.1020.peg.1885	CDS	Scaffold20	8152	7292	-1	-	861	FIG00637952: hypothetical protein	- none -
fig|562.1020.peg.1886	CDS	Scaffold20	8474	8217	-2	-	258	FIG00638136: hypothetical protein	- none -
fig|562.1020.peg.1887	CDS	Scaffold20	9238	8471	-1	-	768	FIG00638665: hypothetical protein	- none -
fig|562.1020.peg.1888	CDS	Scaffold20	10324	9248	-1	-	1077	FIG00638031: hypothetical protein	- none -
fig|562.1020.peg.1889	CDS	Scaffold20	11795	10515	-2	-	1281	Putative inner membrane protein	- none -
fig|562.1020.peg.1890	CDS	Scaffold20	13068	11836	-3	-	1233	FIG00637933: hypothetical protein	- none -
fig|562.1020.peg.1891	CDS	Scaffold20	13326	13499	3	+	174	FIG00641056: hypothetical protein	- none -
fig|562.1020.peg.1892	CDS	Scaffold20	13535	14491	2	+	957	FIG00638024: Transposase ECs5301	- none -
fig|562.1020.peg.1893	CDS	Scaffold20	14604	14488	-3	-	117	hypothetical protein	- none -
fig|562.1020.peg.1894	CDS	Scaffold20	16146	14734	-3	-	1413	Transcriptional regulator, GntR family domain / Aspartate aminotransferase (EC 2.6.1.1)	CBSS-216591.1.peg.168; Glutamine, Glutamate, Aspartate and Asparagine Biosynthesis; Threonine and Homoserine Biosynthesis
fig|562.1020.peg.1895	CDS	Scaffold20	16323	16487	3	+	165	FIG00641081: hypothetical protein	- none -
fig|562.1020.peg.1896	CDS	Scaffold20	16839	19379	3	+	2541	Penicillin G acylase precursor (EC 3.5.1.11)	- none -
fig|562.1020.peg.1897	CDS	Scaffold20	20413	19457	-1	-	957	Putative metal chaperone, involved in Zn homeostasis, GTPase of COG0523 family	G3E family of P-loop GTPases (metallocenter biosynthesis)
fig|562.1020.peg.1898	CDS	Scaffold20	20627	20424	-2	-	204	COG2879, Hypothetical small protein yjiX	- none -
fig|562.1020.peg.1899	CDS	Scaffold20	22827	20677	-3	-	2151	Carbon starvation protein A paralog	Carbon Starvation
fig|562.1020.peg.1900	CDS	Scaffold20	23140	22994	-1	-	147	FIG00638684: hypothetical protein	- none -
fig|562.1020.peg.1901	CDS	Scaffold20	23731	23219	-1	-	513	4-hydroxyphenylacetate 3-monooxygenase, reductase component (EC 1.6.8.-)	4-Hydroxyphenylacetic acid catabolic pathway; Aromatic Amin Catabolism
fig|562.1020.peg.1902	CDS	Scaffold20	25311	23749	-3	-	1563	4-hydroxyphenylacetate 3-monooxygenase (EC 1.14.13.3)	4-Hydroxyphenylacetic acid catabolic pathway; Aromatic Amin Catabolism
fig|562.1020.peg.1903	CDS	Scaffold20	26452	25562	-1	-	891	Transcriptional activator of 4-hydroxyphenylacetate 3-monooxygenase operon, XylS/AraC family	4-Hydroxyphenylacetic acid catabolic pathway
fig|562.1020.peg.1904	CDS	Scaffold20	27838	26462	-1	-	1377	4-hydroxyphenylacetate symporter, major facilitator superfamily (MFS)	4-Hydroxyphenylacetic acid catabolic pathway
fig|562.1020.peg.1905	CDS	Scaffold20	28013	27849	-2	-	165	hypothetical protein	- none -
fig|562.1020.peg.1906	CDS	Scaffold20	28801	28013	-1	-	789	2,4-dihydroxyhept-2-ene-1,7-dioic acid aldolase (EC 4.1.2.-)	4-Hydroxyphenylacetic acid catabolic pathway; Aromatic amino acid degradation
fig|562.1020.peg.1907	CDS	Scaffold20	29615	28812	-2	-	804	2-oxo-hepta-3-ene-1,7-dioic acid hydratase (EC 4.2.-.-)	4-Hydroxyphenylacetic acid catabolic pathway; Aromatic amino acid degradation; Central meta-cleavage pathway of aromatic compound degradation
fig|562.1020.peg.1908	CDS	Scaffold20	30063	29683	-3	-	381	5-carboxymethyl-2-hydroxymuconate delta-isomerase (EC 5.3.3.10)	4-Hydroxyphenylacetic acid catabolic pathway; Aromatic amino acid degradation; Central meta-cleavage pathway of aromatic compound degradation
fig|562.1020.peg.1909	CDS	Scaffold20	30924	30073	-3	-	852	3,4-dihydroxyphenylacetate 2,3-dioxygenase (EC 1.13.11.15)	4-Hydroxyphenylacetic acid catabolic pathway; Aromatic Amin Catabolism; Aromatic amino acid degradation; Aromatic dioxygenase mess; Central meta-cleavage pathway of aromatic compound degradation; Dioxygenases (EC 1.13.11.-)
fig|562.1020.peg.1910	CDS	Scaffold20	32392	30926	-1	-	1467	5-carboxymethyl-2-hydroxymuconate semialdehyde dehydrogenase (EC 1.2.1.60)	4-Hydroxyphenylacetic acid catabolic pathway; Aromatic amino acid degradation; Central meta-cleavage pathway of aromatic compound degradation
fig|562.1020.peg.1911	CDS	Scaffold20	33678	32389	-3	-	1290	5-oxo-1,2,5-tricarboxilic-3-penten acid decarboxilase/isomerase	- none -
fig|562.1020.peg.1912	CDS	Scaffold20	33955	33833	-1	-	123	FIG00638811: hypothetical protein	- none -
fig|562.1020.peg.1913	CDS	Scaffold20	33950	34396	2	+	447	Homoprotocatechuate degradative operon repressor	4-Hydroxyphenylacetic acid catabolic pathway; Aromatic amino acid degradation
fig|562.1020.peg.1914	CDS	Scaffold20	34515	36170	3	+	1656	Methyl-accepting chemotaxis protein I (serine chemoreceptor protein)	Bacterial Chemotaxis
fig|562.1020.peg.1915	CDS	Scaffold20	37484	36213	-2	-	1272	TRAP dicarboxylate transporter, DctM subunit, unknown substrate 8	- none -
fig|562.1020.peg.1916	CDS	Scaffold20	37954	37481	-1	-	474	TRAP-type transport system, small permease component, predicted N-acetylneuraminate transporter	Sialic Acid Metabolism
fig|562.1020.peg.1917	CDS	Scaffold20	38989	38018	-1	-	972	TRAP transporter solute receptor, unknown substrate 6	TRAP Transporter unknown substrate 6
fig|562.1020.peg.1918	CDS	Scaffold20	39349	39233	-1	-	117	hypothetical protein	- none -
fig|562.1020.peg.1919	CDS	Scaffold20	39668	41320	2	+	1653	Putative Na(+)/H(+) exchanger protein, CPA1 family precursor	- none -
fig|562.1020.peg.1920	CDS	Scaffold20	42396	41491	-3	-	906	Regulator of L-galactonate catabolism YjjM	- none -
fig|562.1020.peg.1921	CDS	Scaffold20	42535	43557	1	+	1023	Sorbitol dehydrogenase (EC 1.1.1.14)	- none -
fig|562.1020.peg.1922	CDS	Scaffold20	45988	43697	-1	-	2292	Phosphoglycerol transferase I (EC 2.7.8.20)	Synthesis of osmoregulated periplasmic glucans
fig|562.1020.peg.1923	CDS	Scaffold20	46739	46242	-2	-	498	Putative glycoprotein/receptor	- none -
fig|562.1020.peg.1924	CDS	Scaffold20	47522	46785	-2	-	738	DNA replication protein DnaC	DNA-replication
fig|562.1020.peg.1925	CDS	Scaffold20	48064	47525	-1	-	540	Primosomal protein I	DNA-replication
fig|562.1020.peg.1926	CDS	Scaffold20	48645	48172	-3	-	474	FIG001826: putative inner membrane protein	CBSS-316275.9.peg.382
fig|562.1020.peg.1927	CDS	Scaffold20	49460	48636	-2	-	825	FIG023911: putative membrane protein	CBSS-316275.9.peg.382
fig|562.1020.peg.1928	CDS	Scaffold20	50025	50750	3	+	726	Putative regulator	- none -
fig|562.1020.peg.1929	CDS	Scaffold20	50708	51385	2	+	678	Transcriptional activator protein bglJ	- none -
fig|562.1020.peg.1930	CDS	Scaffold20	52211	51423	-2	-	789	Ferric reductase (1.6.99.14)	Anaerobic respiratory reductases; Hemin transport system
fig|562.1020.peg.1931	CDS	Scaffold20	52313	52588	2	+	276	FIG00638078: hypothetical protein	- none -
fig|562.1020.peg.1932	CDS	Scaffold20	54292	53261	-1	-	1032	Ribosomal RNA small subunit methyltransferase C (EC 2.1.1.52)	RNA methylation
fig|562.1020.peg.1933	CDS	Scaffold20	54395	54808	2	+	414	DNA polymerase III psi subunit (EC 2.7.7.7)	DNA-replication
fig|562.1020.peg.1934	CDS	Scaffold20	54777	55223	3	+	447	Ribosomal-protein-S18p-alanine acetyltransferase (EC 2.3.1.-)	Bacterial RNA-metabolizing Zn-dependent hydrolases; Ribosome biogenesis bacterial
fig|562.1020.peg.1935	CDS	Scaffold20	55238	55915	2	+	678	5&#39;-nucleotidase YjjG (EC 3.1.3.5)	Housecleaning nucleoside triphosphate pyrophosphatases
fig|562.1020.peg.1936	CDS	Scaffold20	56006	57595	2	+	1590	Peptide chain release factor 3	Translation termination factors bacterial
fig|562.1020.peg.1937	CDS	Scaffold20	57988	58593	1	+	606	Osmotically inducible protein OsmY	Osmoregulation
fig|562.1020.peg.1938	CDS	Scaffold20	58720	58881	1	+	162	Putative exported protein	- none -
fig|562.1020.peg.1939	CDS	Scaffold20	59003	60076	2	+	1074	FIG00638703: hypothetical protein	- none -
fig|562.1020.peg.1940	CDS	Scaffold20	60073	60855	1	+	783	Putative deoxyribonuclease YjjV	Deoxyribose and Deoxynucleoside Catabolism; YcfH
fig|562.1020.peg.1941	CDS	Scaffold20	62150	61368	-2	-	783	radical activating enzyme	- none -
fig|562.1020.peg.1942	CDS	Scaffold20	63753	62203	-3	-	1551	FIG00638118: hypothetical protein	- none -
fig|562.1020.peg.1943	CDS	Scaffold20	64012	64791	1	+	780	Deoxyribose-phosphate aldolase (EC 4.1.2.4)	Deoxyribose and Deoxynucleoside Catabolism
fig|562.1020.peg.1944	CDS	Scaffold20	64958	66280	2	+	1323	Thymidine phosphorylase (EC 2.4.2.4)	Deoxyribose and Deoxynucleoside Catabolism; pyrimidine conversions
fig|562.1020.peg.1945	CDS	Scaffold20	66332	67555	2	+	1224	Phosphopentomutase (EC 5.4.2.7)	Cluster with phosphopentomutase paralog; Deoxyribose and Deoxynucleoside Catabolism
fig|562.1020.peg.1946	CDS	Scaffold20	67635	68354	3	+	720	Purine nucleoside phosphorylase (EC 2.4.2.1)	Adenosyl nucleosidases; Deoxyribose and Deoxynucleoside Catabolism; Purine conversions; pyrimidine conversions
fig|562.1020.peg.1947	CDS	Scaffold20	68778	68515	-3	-	264	FIG00638542: hypothetical protein	- none -
fig|562.1020.peg.1948	CDS	Scaffold20	70498	68810	-1	-	1686	Lipoate-protein ligase A	Lipoic acid metabolism
fig|562.1020.peg.1949	CDS	Scaffold20	70604	71572	2	+	969	Phosphoserine phosphatase (EC 3.1.3.3)	Glycine and Serine Utilization; Serine Biosynthesis
fig|562.1020.peg.1950	CDS	Scaffold20	71621	73003	2	+	1383	DNA repair protein RadA	DNA repair, bacterial; Proteolysis in bacteria, ATP-dependent
fig|562.1020.peg.1951	CDS	Scaffold20	73024	74256	1	+	1233	NadR transcriptional regulator / Nicotinamide-nucleotide adenylyltransferase, NadR family (EC 2.7.7.1) / Ribosylnicotinamide kinase (EC 2.7.1.22)	NAD and NADP cofactor biosynthesis global; NAD and NADP cofactor biosynthesis global; NAD and NADP cofactor biosynthesis global
fig|562.1020.peg.1952	CDS	Scaffold20	74290	74457	1	+	168	putative regulatory protein	- none -
fig|562.1020.peg.1953	CDS	Scaffold20	76231	74564	-1	-	1668	ABC transporter, ATP-binding protein	- none -
fig|562.1020.peg.1954	CDS	Scaffold20	76205	76333	2	+	129	FIG00639885: hypothetical protein	- none -
fig|562.1020.peg.1955	CDS	Scaffold20	76442	78379	2	+	1938	Soluble lytic murein transglycosylase precursor (EC 3.2.1.-)	Murein Hydrolases
fig|562.1020.peg.1956	CDS	Scaffold20	78469	78795	1	+	327	Transcriptional repressor protein TrpR	Common Pathway For Synthesis of Aromatic Compounds (DAHP synthase to chorismate); Tryptophan synthesis
fig|562.1020.peg.1957	CDS	Scaffold20	79410	78927	-3	-	483	Inosine/xanthosine triphosphatase (EC 3.6.1.-)	Housecleaning nucleoside triphosphate pyrophosphatases
fig|562.1020.peg.1958	CDS	Scaffold20	79453	80100	1	+	648	Phosphoglycerate mutase (EC 5.4.2.1)	Entner-Doudoroff Pathway; Glycolysis and Gluconeogenesis; Phosphoglycerate mutase protein family
fig|562.1020.peg.1959	CDS	Scaffold20	80966	80097	-2	-	870	Right origin-binding protein	Commensurate regulon activation
fig|562.1020.peg.1960	CDS	Scaffold20	81177	81650	3	+	474	Conserved uncharacterized protein CreA	Tolerance to colicin E2
fig|562.1020.peg.1961	CDS	Scaffold20	81663	82352	3	+	690	Two-component response regulator CreB	Tolerance to colicin E2
fig|562.1020.peg.1962	CDS	Scaffold20	82352	83776	2	+	1425	Two-component response regulator CreC	Tolerance to colicin E2
fig|562.1020.peg.1963	CDS	Scaffold20	83834	85186	2	+	1353	Inner membrane protein CreD	Tolerance to colicin E2
fig|562.1020.peg.1964	CDS	Scaffold20	85961	85245	-2	-	717	Aerobic respiration control protein arcA	- none -
fig|562.1020.peg.1965	CDS	Scaffold20	86597	87283	2	+	687	RNA methyltransferase, TrmH family, group 1	- none -
fig|562.1020.peg.1966	CDS	Scaffold20	87643	90105	1	+	2463	Aspartokinase (EC 2.7.2.4) / Homoserine dehydrogenase (EC 1.1.1.3)	CBSS-216591.1.peg.168; Lysine Biosynthesis DAP Pathway; Lysine Biosynthesis DAP Pathway, GJO scratch; Methionine Biosynthesis; Threonine and Homoserine Biosynthesis; Threonine and Homoserine Biosynthesis
fig|562.1020.peg.1967	CDS	Scaffold20	90107	91039	2	+	933	Homoserine kinase (EC 2.7.1.39)	CBSS-269482.1.peg.1294; Methionine Biosynthesis; Threonine and Homoserine Biosynthesis
fig|562.1020.peg.1968	CDS	Scaffold20	91040	92326	2	+	1287	Threonine synthase (EC 4.2.3.1)	Threonine and Homoserine Biosynthesis
fig|562.1020.peg.1969	CDS	Scaffold20	92540	92836	2	+	297	FIG00638754: hypothetical protein	- none -
fig|562.1020.peg.1970	CDS	Scaffold20	93765	92989	-3	-	777	UPF0246 protein YaaA	- none -
fig|562.1020.peg.1971	CDS	Scaffold20	95265	93835	-3	-	1431	Putative alanine/glycine transport protein	- none -
fig|562.1020.peg.1972	CDS	Scaffold20	95544	96497	3	+	954	Transaldolase (EC 2.2.1.2)	Fructose utilization; Pentose phosphate pathway
fig|562.1020.peg.1973	CDS	Scaffold20	96612	97199	3	+	588	Molybdopterin biosynthesis Mog protein, molybdochelatase	Molybdenum cofactor biosynthesis
fig|562.1020.peg.1974	CDS	Scaffold20	97800	97234	-3	-	567	YaaH protein	- none -
fig|562.1020.peg.1975	CDS	Scaffold20	98662	97949	-1	-	714	Putative oxidoreductase	- none -
fig|562.1020.peg.1976	CDS	Scaffold20	99092	98688	-2	-	405	FIG00638537: hypothetical protein	- none -
fig|562.1020.peg.1977	CDS	Scaffold20	99469	101385	1	+	1917	Chaperone protein DnaK	Heat shock dnaK gene cluster extended; Protein chaperones
fig|562.1020.peg.1978	CDS	Scaffold20	101474	102604	2	+	1131	Chaperone protein DnaJ	Heat shock dnaK gene cluster extended; Protein chaperones
fig|562.1020.peg.1979	CDS	Scaffold21	447	262	-3	-	186	FIG00637955: hypothetical protein	- none -
fig|562.1020.peg.1980	CDS	Scaffold21	523	1005	1	+	483	Minor curlin subunit CsgB, nucleation component of curlin monomers	Curli production
fig|562.1020.peg.1981	CDS	Scaffold21	1046	1501	2	+	456	Major curlin subunit precursor CsgA	Curli production
fig|562.1020.peg.1982	CDS	Scaffold21	1560	1892	3	+	333	Putative curli production protein CsgC	Curli production
fig|562.1020.peg.1983	CDS	Scaffold21	2013	2324	3	+	312	FIG00638598: hypothetical protein	- none -
fig|562.1020.peg.1984	CDS	Scaffold21	2419	2952	1	+	534	COG2110, Macro domain, possibly ADP-ribose binding module	- none -
fig|562.1020.peg.1985	CDS	Scaffold21	2954	4375	2	+	1422	Cardiolipin synthetase (EC 2.7.8.-)	Cardiolipin synthesis; Glycerolipid and Glycerophospholipid Metabolism in Bacteria
fig|562.1020.peg.1986	CDS	Scaffold21	5540	4383	-2	-	1158	Glucans biosynthesis protein C (EC 2.1.-.-)	Synthesis of osmoregulated periplasmic glucans
fig|562.1020.peg.1987	CDS	Scaffold21	5728	5585	-1	-	144	FIG00638844: hypothetical protein	- none -
fig|562.1020.peg.1988	CDS	Scaffold21	5863	5732	-1	-	132	FIG00640293: hypothetical protein	- none -
fig|562.1020.peg.1989	CDS	Scaffold21	5916	7469	3	+	1554	Glucans biosynthesis protein G precursor	Synthesis of osmoregulated periplasmic glucans
fig|562.1020.peg.1990	CDS	Scaffold21	7492	10005	1	+	2514	Glucans biosynthesis glucosyltransferase H (EC 2.4.1.-)	Synthesis of osmoregulated periplasmic glucans
fig|562.1020.peg.1991	CDS	Scaffold21	10178	10405	2	+	228	Putative outer membrane lipoprotein	- none -
fig|562.1020.peg.1992	CDS	Scaffold21	10780	10406	-1	-	375	Acidic protein msyB	- none -
fig|562.1020.peg.1993	CDS	Scaffold21	12089	10863	-2	-	1227	Multidrug-efflux transporter, major facilitator superfamily (MFS) (TC 2.A.1)	Multidrug Resistance Efflux Pumps
fig|562.1020.peg.1994	CDS	Scaffold21	13181	12261	-2	-	921	Lipid A biosynthesis lauroyl acyltransferase (EC 2.3.1.-)	KDO2-Lipid A biosynthesis
fig|562.1020.peg.1995	CDS	Scaffold21	13406	14458	2	+	1053	Rhodanese-related sulfurtransferases	tRNA modification Bacteria
fig|562.1020.peg.1996	CDS	Scaffold21	15075	14500	-3	-	576	Protein yceI precursor	- none -
fig|562.1020.peg.1997	CDS	Scaffold21	15645	15079	-3	-	567	Cytochrome B561	- none -
fig|562.1020.peg.1998	CDS	Scaffold21	15635	15781	2	+	147	FIG00638075: hypothetical protein	- none -
[truncated: 2,813 more rows]
