# Supplementary material for: Draft genome sequence of non-shiga toxin-producing Escherichia coli O157 NCCP15738
Source: Gut Pathog. 2016 Apr 19;8:13. doi: 10.1186/s13099-016-0096-2 (PMC4835932; doi:10.1186/s13099-016-0096-2)
Supplement: Supplementary file 3 — 10.1186/s13099-016-0096-2 Lateral flagella genes of non-STEC O157 NCCP15738. [file 13099_2016_96_MOESM3_ESM.xlsx]

## Sheet: table-2.tsv
Table S3. Lateral flagella genes of non-STEC O157 NCCP15738
Feature ID	Type	Contig	Start	Stop	Length (bp)	Function	Subsystems	Begin	End
fig|562.1020.peg.1097	CDS	Scaffold15	28992	28306	687	Flagellar assembly protein FliH	Flagellum	28306	28992
fig|562.1020.peg.3119	CDS	Scaffold35	14941	14231	711	Flagellar assembly protein FliH	Flagellum	14231	14941
fig|562.1020.peg.2013	CDS	Scaffold21	27274	26804	471	Flagellar basal-body P-ring formation protein FlgA	Flagellum	26804	27274
fig|562.1020.peg.3111	CDS	Scaffold35	6732	7469	738	Flagellar basal-body P-ring formation protein FlgA	Flagellum	6732	7469
fig|562.1020.peg.3108	CDS	Scaffold35	5881	5168	714	Flagellar basal-body rod modification protein FlgD	Flagellar motility, Flagellum	5168	5881
fig|562.1020.peg.2015	CDS	Scaffold21	27618	28034	417	Flagellar basal-body rod protein FlgB	Flagellum, Flagellum in Campylobacter	27618	28034
fig|562.1020.peg.3110	CDS	Scaffold35	6680	6315	366	Flagellar basal-body rod protein FlgB	Flagellum, Flagellum in Campylobacter	6315	6680
fig|562.1020.peg.2016	CDS	Scaffold21	28038	28442	405	Flagellar basal-body rod protein FlgC	Flagellum, Flagellum in Campylobacter	28038	28442
fig|562.1020.peg.3109	CDS	Scaffold35	6312	5881	432	Flagellar basal-body rod protein FlgC	Flagellum, Flagellum in Campylobacter	5881	6312
fig|562.1020.peg.2018	CDS	Scaffold21	30402	31157	756	Flagellar basal-body rod protein FlgF	Flagellum	30402	31157
fig|562.1020.peg.3106	CDS	Scaffold35	3823	3086	738	Flagellar basal-body rod protein FlgF	Flagellum	3086	3823
fig|562.1020.peg.2019	CDS	Scaffold21	31329	32111	783	Flagellar basal-body rod protein FlgG	Flagellum	31329	32111
fig|562.1020.peg.3105	CDS	Scaffold35	3007	2222	786	Flagellar basal-body rod protein FlgG	Flagellum	2222	3007
fig|562.1020.peg.2011	CDS	Scaffold21	26430	26014	417	Flagellar biosynthesis protein FlgN	Flagellum	26014	26430
fig|562.1020.peg.1154	CDS	Scaffold15	77020	79098	2079	Flagellar biosynthesis protein FlhA	Flagellar motility, Flagellum	77020	79098
fig|562.1020.peg.3131	CDS	Scaffold35	23449	25542	2094	Flagellar biosynthesis protein FlhA	Flagellar motility, Flagellum	23449	25542
fig|562.1020.peg.1153	CDS	Scaffold15	75879	77027	1149	Flagellar biosynthesis protein FlhB	Flagellar motility, Flagellum	75879	77027
fig|562.1020.peg.3130	CDS	Scaffold35	22326	23465	1140	Flagellar biosynthesis protein FlhB	Flagellar motility, Flagellum	22326	23465
fig|562.1020.peg.1109	CDS	Scaffold15	39416	40696	1281	Flagellar biosynthesis protein FliC	Flagellum	39416	40696
fig|562.1020.peg.1093	CDS	Scaffold15	25242	24778	465	Flagellar biosynthesis protein FliL	Flagellum	24778	25242
fig|562.1020.peg.1089	CDS	Scaffold15	22991	22254	738	Flagellar biosynthesis protein FliP	Flagellum	22254	22991
fig|562.1020.peg.3127	CDS	Scaffold35	20525	21277	753	Flagellar biosynthesis protein FliP	Flagellum	20525	21277
fig|562.1020.peg.1088	CDS	Scaffold15	22244	21975	270	Flagellar biosynthesis protein FliQ	Flagellum	21975	22244
fig|562.1020.peg.1090	CDS	Scaffold15	23356	22991	366	Flagellar biosynthesis protein FliQ	Flagellum	22991	23356
fig|562.1020.peg.3128	CDS	Scaffold35	21280	21552	273	Flagellar biosynthesis protein FliQ	Flagellum	21280	21552
fig|562.1020.peg.1087	CDS	Scaffold15	21966	21181	786	Flagellar biosynthesis protein FliR	Flagellar motility, Flagellum	21181	21966
fig|562.1020.peg.3129	CDS	Scaffold35	21554	22336	783	Flagellar biosynthesis protein FliR	Flagellar motility, Flagellum	21554	22336
fig|562.1020.peg.1107	CDS	Scaffold15	37739	37329	411	Flagellar biosynthesis protein FliS	Flagellum	37329	37739
fig|562.1020.peg.3926	CDS	Scaffold52	7022	6630	393	Flagellar biosynthesis protein FliS	Flagellum	6630	7022
fig|562.1020.peg.1106	CDS	Scaffold15	37329	36964	366	Flagellar biosynthesis protein FliT	Flagellum	36964	37329
fig|562.1020.peg.1112	CDS	Scaffold15	41781	42332	552	Flagellar biosynthesis protein FliZ	Flagellum	41781	42332
fig|562.1020.peg.3107	CDS	Scaffold35	5025	3823	1203	Flagellar hook protein FlgE	Flagellum	3823	5025
fig|562.1020.peg.2023	CDS	Scaffold21	34978	36621	1644	Flagellar hook-associated protein FlgK	Flagellum	34978	36621
fig|562.1020.peg.3932	CDS	Scaffold52	14265	12889	1377	Flagellar hook-associated protein FlgK	Flagellum	12889	14265
fig|562.1020.peg.2024	CDS	Scaffold21	36633	37586	954	Flagellar hook-associated protein FlgL	Flagellum	36633	37586
fig|562.1020.peg.3931	CDS	Scaffold52	12874	11945	930	Flagellar hook-associated protein FlgL	Flagellum	11945	12874
fig|562.1020.peg.1108	CDS	Scaffold15	39170	37755	1416	Flagellar hook-associated protein FliD	Flagellum	37755	39170
fig|562.1020.peg.3927	CDS	Scaffold52	8361	7045	1317	Flagellar hook-associated protein FliD	Flagellum	7045	8361
fig|562.1020.peg.1100	CDS	Scaffold15	31846	32160	315	Flagellar hook-basal body complex protein FliE	Flagellum, Flagellum in Campylobacter	31846	32160
fig|562.1020.peg.3122	CDS	Scaffold35	17925	17584	342	Flagellar hook-basal body complex protein FliE	Flagellum, Flagellum in Campylobacter	17584	17925
fig|562.1020.peg.1094	CDS	Scaffold15	26474	25347	1128	Flagellar hook-length control protein FliK	Flagellum	25347	26474
fig|562.1020.peg.3924	CDS	Scaffold52	6317	5256	1062	Flagellar hook-length control protein FliK	Flagellum	5256	6317
fig|562.1020.peg.2020	CDS	Scaffold21	32164	32862	699	Flagellar L-ring protein FlgH	Flagellar motility, Flagellum	32164	32862
fig|562.1020.peg.3104	CDS	Scaffold35	2019	1354	666	Flagellar L-ring protein FlgH	Flagellar motility, Flagellum	1354	2019
fig|562.1020.peg.1099	CDS	Scaffold15	31631	29973	1659	Flagellar M-ring protein FliF	Flagellum	29973	31631
fig|562.1020.peg.3121	CDS	Scaffold35	17579	15933	1647	Flagellar M-ring protein FliF	Flagellum	15933	17579
fig|562.1020.peg.1142	CDS	Scaffold15	64931	65818	888	Flagellar motor rotation protein MotA	Flagellar motility, Flagellum	64931	65818
fig|562.1020.peg.3921	CDS	Scaffold52	4032	3169	864	Flagellar motor rotation protein MotA	Flagellar motility, Flagellum	3169	4032
fig|562.1020.peg.1143	CDS	Scaffold15	65815	66741	927	Flagellar motor rotation protein MotB	Flagellar motility, Flagellum	65815	66741
fig|562.1020.peg.3920	CDS	Scaffold52	3166	2243	924	Flagellar motor rotation protein MotB	Flagellar motility, Flagellum	2243	3166
fig|562.1020.peg.1098	CDS	Scaffold15	29980	28985	996	Flagellar motor switch protein FliG	Bacterial Chemotaxis, Flagellum	28985	29980
fig|562.1020.peg.3120	CDS	Scaffold35	15955	14945	1011	Flagellar motor switch protein FliG	Bacterial Chemotaxis, Flagellum	14945	15955
fig|562.1020.peg.1092	CDS	Scaffold15	24773	23769	1005	Flagellar motor switch protein FliM	Bacterial Chemotaxis, Flagellar motility, Flagellum	23769	24773
fig|562.1020.peg.3125	CDS	Scaffold35	19313	20164	852	Flagellar motor switch protein FliM	Bacterial Chemotaxis, Flagellar motility, Flagellum	19313	20164
fig|562.1020.peg.1091	CDS	Scaffold15	23772	23359	414	Flagellar motor switch protein FliN	Bacterial Chemotaxis, Flagellar motility, Flagellum	23359	23772
fig|562.1020.peg.3126	CDS	Scaffold35	20145	20528	384	Flagellar motor switch protein FliN	Bacterial Chemotaxis, Flagellar motility, Flagellum	20145	20528
fig|562.1020.peg.2021	CDS	Scaffold21	32874	33971	1098	Flagellar P-ring protein FlgI	Flagellum	32874	33971
fig|562.1020.peg.3103	CDS	Scaffold35	1339	239	1101	Flagellar P-ring protein FlgI	Flagellum	239	1339
fig|562.1020.peg.2022	CDS	Scaffold21	33971	34912	942	Flagellar protein FlgJ [peptidoglycan hydrolase] (EC 3.2.1.-)	Flagellum	33971	34912
fig|562.1020.peg.3933	CDS	Scaffold52	14568	14455	114	Flagellar protein FlgJ [peptidoglycan hydrolase] (EC 3.2.1.-)	Flagellum	14455	14568
fig|562.1020.peg.1155	CDS	Scaffold15	79098	79490	393	Flagellar protein FlhE	Flagellum	79098	79490
fig|562.1020.peg.1095	CDS	Scaffold15	26914	26471	444	Flagellar protein FliJ	Flagellum	26471	26914
fig|562.1020.peg.3123	CDS	Scaffold35	18926	17940	987	Flagellar regulatory protein FleQ	Flagellum	17940	18926
fig|562.1020.peg.1141	CDS	Scaffold15	64226	64804	579	Flagellar transcriptional activator FlhC	Flagellum	64226	64804
fig|562.1020.peg.1140	CDS	Scaffold15	63873	64223	351	Flagellar transcriptional activator FlhD	Flagellum	63873	64223
